# Supplementary material for: Utilization of Transcriptome, Small RNA, and Degradome Sequencing to Provide Insights Into Drought Stress and Rewatering Treatment in Medicago ruthenica
Source: Front Plant Sci. 2021 Aug 3;12:675903. doi: 10.3389/fpls.2021.675903 (PMC8369265; doi:10.3389/fpls.2021.675903)
Supplement: Supplementary file 3 [file Table_3.XLSX]

## Sheet: DEGs GO  enrichment
GO_ID	GO_Term	GO_Function	GO_Level	S gene number	TS gene number	B gene number	TB gene number	pvalue
GO:0005886	plasma membrane	cellular_component	4	480	2866	3711	25074	0.00113781
GO:0016021	integral component of membrane	cellular_component	5	403	2866	3087	25074	0.00156121
GO:0003674	molecular_function	molecular_function	2	382	2866	2715	25074	4.67927e-06
GO:0009507	chloroplast	cellular_component	7	355	2866	2737	25074	0.00445945
GO:0006355	regulation of transcription, DNA-templated	biological_process	8	250	2866	1547	25074	5.34278e-09
GO:0003700	DNA binding transcription factor activity	molecular_function	4	236	2866	1263	25074	5.88418e-15
GO:0006351	transcription, DNA-templated	biological_process	8	225	2866	1279	25074	1.46847e-11
GO:0003677	DNA binding	molecular_function	6	193	2866	1478	25074	0.0250337
GO:0016020	membrane	cellular_component	3	180	2866	1382	25074	0.0321787
GO:0005576	extracellular region	cellular_component	3	177	2866	1159	25074	3.10593e-05
GO:0004674	protein serine/threonine kinase activity	molecular_function	8	145	2866	1083	25074	0.0233242
GO:0006468	protein phosphorylation	biological_process	9	131	2866	987	25074	0.0375531
GO:0043565	sequence-specific DNA binding	molecular_function	7	116	2866	535	25074	5.68479e-12
GO:0016301	kinase activity	molecular_function	6	112	2866	791	25074	0.00973789
GO:0005618	cell wall	cellular_component	5	102	2866	532	25074	9.84134e-08
GO:0055114	oxidation-reduction process	biological_process	4	101	2866	751	25074	0.0462478
GO:0009409	response to cold	biological_process	5	71	2866	340	25074	3.29151e-07
GO:0009414	response to water deprivation	biological_process	5	70	2866	285	25074	3.63238e-10
GO:0009651	response to salt stress	biological_process	6	66	2866	399	25074	0.00131776
GO:0009611	response to wounding	biological_process	5	63	2866	220	25074	2.5947e-12
GO:0044212	transcription regulatory region DNA binding	molecular_function	7	60	2866	249	25074	1.37065e-08
GO:0009737	response to abscisic acid	biological_process	6	60	2866	344	25074	0.000568278
GO:0042742	defense response to bacterium	biological_process	8	55	2866	333	25074	0.00325624
GO:0007275	multicellular organism development	biological_process	4	53	2866	251	25074	6.93011e-06
GO:0048046	apoplast	cellular_component	4	53	2866	344	25074	0.0148373
GO:0050832	defense response to fungus	biological_process	8	52	2866	214	25074	9.23228e-08
GO:0080044	quercetin 7-O-glucosyltransferase activity	molecular_function	8	52	2866	289	25074	0.000615731
GO:0080043	quercetin 3-O-glucosyltransferase activity	molecular_function	8	52	2866	289	25074	0.000615731
GO:0052696	flavonoid glucuronidation	biological_process	6	52	2866	299	25074	0.00135661
GO:0009813	flavonoid biosynthetic process	biological_process	6	52	2866	315	25074	0.00417457
GO:0004672	protein kinase activity	molecular_function	7	50	2866	331	25074	0.024418
GO:0016567	protein ubiquitination	biological_process	11	50	2866	334	25074	0.0282685
GO:0010200	response to chitin	biological_process	7	48	2866	98	25074	0
GO:0005509	calcium ion binding	molecular_function	7	48	2866	252	25074	0.00026131
GO:0009873	ethylene-activated signaling pathway	biological_process	7	46	2866	162	25074	2.97841e-09
GO:0009738	abscisic acid-activated signaling pathway	biological_process	6	46	2866	230	25074	0.000108115
GO:0009408	response to heat	biological_process	5	44	2866	243	25074	0.00135461
GO:0009505	plant-type cell wall	cellular_component	6	42	2866	215	25074	0.000354421
GO:0071555	cell wall organization	biological_process	6	41	2866	192	25074	5.51275e-05
GO:0045893	positive regulation of transcription, DNA-templated	biological_process	9	40	2866	217	25074	0.00154856
GO:0030154	cell differentiation	biological_process	5	38	2866	219	25074	0.00576349
GO:0043161	proteasome-mediated ubiquitin-dependent protein catabolic process	biological_process	11	38	2866	226	25074	0.00961992
GO:0044550	secondary metabolite biosynthetic process	biological_process	5	36	2866	202	25074	0.00457023
GO:0016709	oxidoreductase activity, acting on paired donors, with incorporation or reduction of molecular oxygen, NAD(P)H as one donor, and incorporation of one atom of oxygen	molecular_function	6	35	2866	193	25074	0.00384785
GO:0006979	response to oxidative stress	biological_process	5	35	2866	209	25074	0.0133112
GO:0035556	intracellular signal transduction	biological_process	5	35	2866	226	25074	0.0385081
GO:0007623	circadian rhythm	biological_process	4	34	2866	84	25074	8.76854e-12
GO:0009617	response to bacterium	biological_process	7	33	2866	132	25074	1.02087e-05
GO:0046658	anchored component of plasma membrane	cellular_component	6	33	2866	146	25074	9.00571e-05
GO:0004553	hydrolase activity, hydrolyzing O-glycosyl compounds	molecular_function	6	33	2866	154	25074	0.000261372
GO:0046777	protein autophosphorylation	biological_process	10	33	2866	212	25074	0.0408374
GO:0045892	negative regulation of transcription, DNA-templated	biological_process	9	32	2866	115	25074	1.17226e-06
GO:0006970	response to osmotic stress	biological_process	5	32	2866	119	25074	2.64001e-06
GO:0009908	flower development	biological_process	6	31	2866	162	25074	0.00273561
GO:0007169	transmembrane receptor protein tyrosine kinase signaling pathway	biological_process	7	31	2866	182	25074	0.0151152
GO:0009834	plant-type secondary cell wall biogenesis	biological_process	7	30	2866	57	25074	2.95713e-14
GO:0004252	serine-type endopeptidase activity	molecular_function	8	30	2866	181	25074	0.02353
GO:0009723	response to ethylene	biological_process	6	29	2866	130	25074	0.000295493
GO:0009751	response to salicylic acid	biological_process	6	28	2866	120	25074	0.00016817
GO:0006629	lipid metabolic process	biological_process	5	27	2866	126	25074	0.000904907
GO:0031225	anchored component of membrane	cellular_component	5	26	2866	94	25074	1.28186e-05
GO:0051213	dioxygenase activity	molecular_function	5	26	2866	127	25074	0.00221409
GO:0009735	response to cytokinin	biological_process	6	26	2866	147	25074	0.015685
GO:0009753	response to jasmonic acid	biological_process	6	25	2866	99	25074	9.70355e-05
GO:0046983	protein dimerization activity	molecular_function	5	24	2866	135	25074	0.0185675
GO:0000981	RNA polymerase II transcription factor activity, sequence-specific DNA binding	molecular_function	5	23	2866	127	25074	0.0169995
GO:0001135	transcription factor activity, RNA polymerase II transcription factor recruiting	molecular_function	7	21	2866	71	25074	2.84762e-05
GO:0004190	aspartic-type endopeptidase activity	molecular_function	8	21	2866	87	25074	0.000650747
GO:0004497	monooxygenase activity	molecular_function	5	21	2866	105	25074	0.00735366
GO:0016042	lipid catabolic process	biological_process	6	21	2866	115	25074	0.0200511
GO:0080167	response to karrikin	biological_process	5	20	2866	91	25074	0.00289836
GO:0006633	fatty acid biosynthetic process	biological_process	10	20	2866	100	25074	0.0087574
GO:0030163	protein catabolic process	biological_process	7	19	2866	84	25074	0.00258588
GO:0031347	regulation of defense response	biological_process	7	18	2866	51	25074	7.02304e-06
GO:0006855	drug transmembrane transport	biological_process	7	18	2866	78	25074	0.00262325
GO:0009644	response to high light intensity	biological_process	8	18	2866	98	25074	0.028184
GO:0031969	chloroplast membrane	cellular_component	6	18	2866	101	25074	0.0368805
GO:0016798	hydrolase activity, acting on glycosyl bonds	molecular_function	5	17	2866	35	25074	5.49866e-08
GO:0009867	jasmonic acid mediated signaling pathway	biological_process	6	17	2866	82	25074	0.0104784
GO:0009826	unidimensional cell growth	biological_process	7	17	2866	89	25074	0.0228227
GO:0009739	response to gibberellin	biological_process	6	16	2866	63	25074	0.00155579
GO:0009809	lignin biosynthetic process	biological_process	8	16	2866	77	25074	0.0125021
GO:0030247	polysaccharide binding	molecular_function	5	16	2866	77	25074	0.0125021
GO:0005506	iron ion binding	molecular_function	8	16	2866	86	25074	0.033294
GO:0010411	xyloglucan metabolic process	biological_process	9	15	2866	27	25074	3.24008e-08
GO:0042546	cell wall biogenesis	biological_process	5	14	2866	34	25074	9.4194e-06
GO:0016722	oxidoreductase activity, oxidizing metal ions	molecular_function	5	14	2866	41	25074	0.000109866
GO:0016298	lipase activity	molecular_function	6	14	2866	50	25074	0.00108622
GO:0004364	glutathione transferase activity	molecular_function	6	14	2866	75	25074	0.0433955
GO:0016125	sterol metabolic process	biological_process	7	13	2866	40	25074	0.000335834
GO:0000160	phosphorelay signal transduction system	biological_process	6	13	2866	46	25074	0.00147452
GO:0009741	response to brassinosteroid	biological_process	6	13	2866	54	25074	0.00674108
GO:0030244	cellulose biosynthetic process	biological_process	11	13	2866	62	25074	0.0213852
GO:0009788	negative regulation of abscisic acid-activated signaling pathway	biological_process	9	13	2866	64	25074	0.0273084
GO:0016762	xyloglucan:xyloglucosyl transferase activity	molecular_function	8	12	2866	21	25074	5.28636e-07
GO:0010017	red or far-red light signaling pathway	biological_process	5	12	2866	29	25074	3.8715e-05
GO:0009637	response to blue light	biological_process	7	12	2866	34	25074	0.000236774
GO:0009407	toxin catabolic process	biological_process	6	12	2866	39	25074	0.000980013
GO:0010119	regulation of stomatal movement	biological_process	6	12	2866	44	25074	0.00307618
GO:0010224	response to UV-B	biological_process	8	12	2866	53	25074	0.0148085
GO:0009832	plant-type cell wall biogenesis	biological_process	6	12	2866	55	25074	0.0196779
GO:0030599	pectinesterase activity	molecular_function	7	12	2866	56	25074	0.0225178
GO:0006880	intracellular sequestering of iron ion	biological_process	5	11	2866	16	25074	1.07744e-07
GO:0000156	phosphorelay response regulator activity	molecular_function	4	11	2866	25	25074	4.10729e-05
GO:0009695	jasmonic acid biosynthetic process	biological_process	10	11	2866	33	25074	0.00074886
GO:0005983	starch catabolic process	biological_process	10	11	2866	34	25074	0.000993771
GO:0019760	glucosinolate metabolic process	biological_process	8	11	2866	36	25074	0.00168246
GO:0048510	regulation of timing of transition from vegetative to reproductive phase	biological_process	8	11	2866	43	25074	0.00761089
GO:0009789	positive regulation of abscisic acid-activated signaling pathway	biological_process	9	11	2866	45	25074	0.0108555
GO:0046910	pectinesterase inhibitor activity	molecular_function	6	11	2866	46	25074	0.0128295
GO:0016760	cellulose synthase (UDP-forming) activity	molecular_function	9	11	2866	49	25074	0.020393
GO:0010043	response to zinc ion	biological_process	7	11	2866	49	25074	0.020393
GO:0009620	response to fungus	biological_process	7	11	2866	50	25074	0.0235254
GO:0016759	cellulose synthase activity	molecular_function	8	11	2866	53	25074	0.0350091
GO:0009266	response to temperature stimulus	biological_process	5	11	2866	55	25074	0.0445644
GO:0071944	cell periphery	cellular_component	4	11	2866	56	25074	0.0499536
GO:2000022	regulation of jasmonic acid mediated signaling pathway	biological_process	8	10	2866	23	25074	0.000104563
GO:0042335	cuticle development	biological_process	5	10	2866	27	25074	0.00050134
GO:0009699	phenylpropanoid biosynthetic process	biological_process	7	10	2866	29	25074	0.000960613
GO:0010268	brassinosteroid homeostasis	biological_process	8	10	2866	33	25074	0.0028962
GO:0016132	brassinosteroid biosynthetic process	biological_process	9	10	2866	34	25074	0.00368888
GO:0031408	oxylipin biosynthetic process	biological_process	11	10	2866	34	25074	0.00368888
GO:0009624	response to nematode	biological_process	7	10	2866	49	25074	0.0478395
GO:0045492	xylan biosynthetic process	biological_process	11	9	2866	15	25074	8.62684e-06
GO:0102756	very-long-chain 3-ketoacyl-CoA synthase activity	molecular_function	7	9	2866	17	25074	3.38047e-05
GO:0102337	3-oxo-cerotoyl-CoA synthase activity	molecular_function	7	9	2866	17	25074	3.38047e-05
GO:0102338	3-oxo-lignoceronyl-CoA synthase activity	molecular_function	7	9	2866	17	25074	3.38047e-05
GO:0102336	3-oxo-arachidoyl-CoA synthase activity	molecular_function	7	9	2866	17	25074	3.38047e-05
GO:0010629	negative regulation of gene expression	biological_process	8	9	2866	18	25074	6.07396e-05
GO:2000652	regulation of secondary cell wall biogenesis	biological_process	6	9	2866	18	25074	6.07396e-05
GO:0004565	beta-galactosidase activity	molecular_function	8	9	2866	20	25074	0.000169428
GO:0009044	xylan 1,4-beta-xylosidase activity	molecular_function	8	9	2866	21	25074	0.000266492
GO:1903507	negative regulation of nucleic acid-templated transcription	biological_process	10	9	2866	21	25074	0.000266492
GO:0045493	xylan catabolic process	biological_process	9	9	2866	21	25074	0.000266492
GO:0009863	salicylic acid mediated signaling pathway	biological_process	5	9	2866	22	25074	0.000405407
GO:0046556	alpha-L-arabinofuranosidase activity	molecular_function	7	9	2866	25	25074	0.00121067
GO:0009640	photomorphogenesis	biological_process	8	9	2866	34	25074	0.0120597
GO:0004029	aldehyde dehydrogenase (NAD) activity	molecular_function	7	9	2866	34	25074	0.0120597
GO:0009755	hormone-mediated signaling pathway	biological_process	5	9	2866	35	25074	0.0146266
GO:0003714	transcription corepressor activity	molecular_function	5	9	2866	39	25074	0.0289857
GO:0009631	cold acclimation	biological_process	6	9	2866	42	25074	0.0447718
GO:0004806	triglyceride lipase activity	molecular_function	7	9	2866	42	25074	0.0447718
GO:0010417	glucuronoxylan biosynthetic process	biological_process	12	8	2866	12	25074	9.33329e-06
GO:0009831	plant-type cell wall modification involved in multidimensional cell growth	biological_process	9	8	2866	23	25074	0.00290165
GO:0010183	pollen tube guidance	biological_process	4	8	2866	30	25074	0.0167736
GO:0010025	wax biosynthetic process	biological_process	7	8	2866	31	25074	0.020401
GO:0055072	iron ion homeostasis	biological_process	11	8	2866	31	25074	0.020401
GO:0009833	plant-type primary cell wall biogenesis	biological_process	7	8	2866	35	25074	0.0404531
GO:0005544	calcium-dependent phospholipid binding	molecular_function	6	8	2866	36	25074	0.0469898
GO:0016126	sterol biosynthetic process	biological_process	8	8	2866	36	25074	0.0469898
GO:0010027	thylakoid membrane organization	biological_process	7	8	2866	36	25074	0.0469898
GO:0010114	response to red light	biological_process	8	8	2866	36	25074	0.0469898
GO:0006826	iron ion transport	biological_process	10	7	2866	11	25074	5.49448e-05
GO:0031222	arabinan catabolic process	biological_process	8	7	2866	12	25074	0.000118801
GO:0042752	regulation of circadian rhythm	biological_process	5	7	2866	17	25074	0.00173683
GO:0006949	syncytium formation	biological_process	4	7	2866	18	25074	0.00256378
GO:0009828	plant-type cell wall loosening	biological_process	9	7	2866	21	25074	0.00688613
GO:0016998	cell wall macromolecule catabolic process	biological_process	8	7	2866	21	25074	0.00688613
GO:0006474	N-terminal protein amino acid acetylation	biological_process	11	7	2866	21	25074	0.00688613
GO:0034605	cellular response to heat	biological_process	6	7	2866	26	25074	0.0234395
GO:0010193	response to ozone	biological_process	7	7	2866	27	25074	0.0286087
GO:0010105	negative regulation of ethylene-activated signaling pathway	biological_process	11	7	2866	28	25074	0.0344963
GO:0004864	protein phosphatase inhibitor activity	molecular_function	7	7	2866	29	25074	0.0411341
GO:0010427	abscisic acid binding	molecular_function	6	7	2866	29	25074	0.0411341
GO:0004322	ferroxidase activity	molecular_function	7	6	2866	9	25074	0.000137031
GO:0004028	3-chloroallyl aldehyde dehydrogenase activity	molecular_function	7	6	2866	10	25074	0.000309303
GO:0006013	mannose metabolic process	biological_process	8	6	2866	10	25074	0.000309303
GO:0006517	protein deglycosylation	biological_process	9	6	2866	11	25074	0.000614534
GO:0010039	response to iron ion	biological_process	7	6	2866	12	25074	0.00111027
GO:0019853	L-ascorbic acid biosynthetic process	biological_process	8	6	2866	13	25074	0.00186312
GO:0030026	cellular manganese ion homeostasis	biological_process	12	6	2866	13	25074	0.00186312
GO:0008199	ferric iron binding	molecular_function	9	6	2866	13	25074	0.00186312
GO:0016161	beta-amylase activity	molecular_function	8	6	2866	14	25074	0.00294688
GO:0005381	iron ion transmembrane transporter activity	molecular_function	10	6	2866	14	25074	0.00294688
GO:0009819	drought recovery	biological_process	6	6	2866	15	25074	0.00444034
GO:0009694	jasmonic acid metabolic process	biological_process	9	6	2866	18	25074	0.012191
GO:0009787	regulation of abscisic acid-activated signaling pathway	biological_process	8	6	2866	19	25074	0.0161272
GO:0009056	catabolic process	biological_process	4	6	2866	19	25074	0.0161272
GO:0008299	isoprenoid biosynthetic process	biological_process	8	6	2866	20	25074	0.0208594
GO:0046564	oxalate decarboxylase activity	molecular_function	7	6	2866	20	25074	0.0208594
GO:0033609	oxalate metabolic process	biological_process	9	6	2866	21	25074	0.0264486
GO:0000148	1,3-beta-D-glucan synthase complex	cellular_component	6	6	2866	21	25074	0.0264486
GO:0003843	1,3-beta-D-glucan synthase activity	molecular_function	8	6	2866	21	25074	0.0264486
GO:0010143	cutin biosynthetic process	biological_process	7	6	2866	22	25074	0.0329471
GO:0018107	peptidyl-threonine phosphorylation	biological_process	10	6	2866	22	25074	0.0329471
GO:0006021	inositol biosynthetic process	biological_process	8	5	2866	7	25074	0.000334558
GO:0004512	inositol-3-phosphate synthase activity	molecular_function	6	5	2866	7	25074	0.000334558
GO:0004420	hydroxymethylglutaryl-CoA reductase (NADPH) activity	molecular_function	7	5	2866	8	25074	0.000807817
GO:0009922	fatty acid elongase activity	molecular_function	8	5	2866	8	25074	0.000807817
GO:0010031	circumnutation	biological_process	5	5	2866	9	25074	0.0016463
GO:0005345	purine nucleobase transmembrane transporter activity	molecular_function	6	5	2866	9	25074	0.0016463
GO:0006863	purine nucleobase transport	biological_process	8	5	2866	9	25074	0.0016463
GO:0004559	alpha-mannosidase activity	molecular_function	8	5	2866	9	25074	0.0016463
GO:0071421	manganese ion transmembrane transport	biological_process	11	5	2866	9	25074	0.0016463
GO:0004014	adenosylmethionine decarboxylase activity	molecular_function	7	5	2866	10	25074	0.0029833
GO:0010120	camalexin biosynthetic process	biological_process	9	5	2866	10	25074	0.0029833
GO:0010099	regulation of photomorphogenesis	biological_process	8	5	2866	10	25074	0.0029833
GO:0008295	spermidine biosynthetic process	biological_process	11	5	2866	10	25074	0.0029833
GO:0003959	NADPH dehydrogenase activity	molecular_function	6	5	2866	12	25074	0.00770512
GO:0004620	phospholipase activity	molecular_function	7	5	2866	12	25074	0.00770512
GO:0006597	spermine biosynthetic process	biological_process	11	5	2866	12	25074	0.00770512
GO:0080054	low-affinity nitrate transmembrane transporter activity	molecular_function	9	5	2866	12	25074	0.00770512
GO:0102229	amylopectin maltohydrolase activity	molecular_function	7	5	2866	13	25074	0.0113564
GO:0000038	very long-chain fatty acid metabolic process	biological_process	10	5	2866	13	25074	0.0113564
GO:0005384	manganese ion transmembrane transporter activity	molecular_function	10	5	2866	13	25074	0.0113564
GO:0009969	xyloglucan biosynthetic process	biological_process	10	5	2866	14	25074	0.0160283
GO:0015996	chlorophyll catabolic process	biological_process	9	5	2866	15	25074	0.0218223
GO:0010207	photosystem II assembly	biological_process	8	5	2866	16	25074	0.0288212
GO:0047196	long-chain-alcohol O-fatty-acyltransferase activity	molecular_function	8	5	2866	16	25074	0.0288212
GO:0009269	response to desiccation	biological_process	6	5	2866	16	25074	0.0288212
GO:0004566	beta-glucuronidase activity	molecular_function	7	5	2866	17	25074	0.0370875
GO:0004805	trehalose-phosphatase activity	molecular_function	9	5	2866	17	25074	0.0370875
GO:0098542	defense response to other organism	biological_process	6	5	2866	17	25074	0.0370875
GO:0005982	starch metabolic process	biological_process	9	5	2866	18	25074	0.0466631
GO:0009877	nodulation	biological_process	6	5	2866	18	25074	0.0466631
GO:0052386	cell wall thickening	biological_process	8	4	2866	4	25074	0.000170375
GO:0009395	phospholipid catabolic process	biological_process	8	4	2866	6	25074	0.00211101
GO:0009688	abscisic acid biosynthetic process	biological_process	11	4	2866	7	25074	0.00447962
GO:0047714	galactolipase activity	molecular_function	7	4	2866	7	25074	0.00447962
GO:0010112	regulation of systemic acquired resistance	biological_process	8	4	2866	7	25074	0.00447962
GO:0045548	phenylalanine ammonia-lyase activity	molecular_function	7	4	2866	7	25074	0.00447962
GO:0009800	cinnamic acid biosynthetic process	biological_process	8	4	2866	7	25074	0.00447962
GO:0043273	CTPase activity	molecular_function	9	4	2866	7	25074	0.00447962
GO:0001664	G-protein coupled receptor binding	molecular_function	6	4	2866	8	25074	0.00815143
GO:0017110	nucleoside-diphosphatase activity	molecular_function	8	4	2866	8	25074	0.00815143
GO:0019287	isopentenyl diphosphate biosynthetic process, mevalonate pathway	biological_process	9	4	2866	8	25074	0.00815143
GO:0010337	regulation of salicylic acid metabolic process	biological_process	8	4	2866	9	25074	0.0133555
GO:0008361	regulation of cell size	biological_process	6	4	2866	9	25074	0.0133555
GO:0010334	sesquiterpene synthase activity	molecular_function	8	4	2866	9	25074	0.0133555
GO:0009767	photosynthetic electron transport chain	biological_process	7	4	2866	9	25074	0.0133555
GO:0015020	glucuronosyltransferase activity	molecular_function	7	4	2866	10	25074	0.0202704
GO:0004034	aldose 1-epimerase activity	molecular_function	7	4	2866	10	25074	0.0202704
GO:0016604	nuclear body	cellular_component	7	4	2866	10	25074	0.0202704
GO:0051865	protein autoubiquitination	biological_process	12	4	2866	10	25074	0.0202704
GO:0000380	alternative mRNA splicing, via spliceosome	biological_process	14	4	2866	11	25074	0.0290207
GO:0004556	alpha-amylase activity	molecular_function	8	4	2866	11	25074	0.0290207
GO:2000280	regulation of root development	biological_process	7	4	2866	11	25074	0.0290207
GO:0010508	positive regulation of autophagy	biological_process	9	4	2866	11	25074	0.0290207
GO:0009610	response to symbiotic fungus	biological_process	8	4	2866	12	25074	0.0396785
GO:0010333	terpene synthase activity	molecular_function	7	4	2866	12	25074	0.0396785
GO:0009715	chalcone biosynthetic process	biological_process	8	4	2866	12	25074	0.0396785
GO:0051119	sugar transmembrane transporter activity	molecular_function	6	4	2866	12	25074	0.0396785
GO:0009835	fruit ripening	biological_process	5	3	2866	3	25074	0.00149195
GO:0000023	maltose metabolic process	biological_process	8	3	2866	3	25074	0.00149195
GO:0010929	positive regulation of auxin mediated signaling pathway	biological_process	9	3	2866	3	25074	0.00149195
GO:0046274	lignin catabolic process	biological_process	8	3	2866	4	25074	0.00545669
GO:0080116	glucuronoxylan glucuronosyltransferase activity	molecular_function	8	3	2866	4	25074	0.00545669
GO:0030643	cellular phosphate ion homeostasis	biological_process	11	3	2866	4	25074	0.00545669
GO:0046244	salicylic acid catabolic process	biological_process	8	3	2866	4	25074	0.00545669
GO:0045595	regulation of cell differentiation	biological_process	6	3	2866	4	25074	0.00545669
GO:0071492	cellular response to UV-A	biological_process	9	3	2866	4	25074	0.00545669
GO:0071486	cellular response to high light intensity	biological_process	9	3	2866	4	25074	0.00545669
GO:1901562	response to paraquat	biological_process	6	3	2866	4	25074	0.00545669
GO:0010295	(+)-abscisic acid 8'-hydroxylase activity	molecular_function	7	3	2866	4	25074	0.00545669
GO:0005976	polysaccharide metabolic process	biological_process	6	3	2866	4	25074	0.00545669
GO:0033383	geranyl diphosphate metabolic process	biological_process	8	3	2866	5	25074	0.0124806
GO:0031683	G-protein beta/gamma-subunit complex binding	molecular_function	5	3	2866	5	25074	0.0124806
GO:0010325	raffinose family oligosaccharide biosynthetic process	biological_process	8	3	2866	5	25074	0.0124806
GO:0007188	adenylate cyclase-modulating G-protein coupled receptor signaling pathway	biological_process	7	3	2866	5	25074	0.0124806
GO:0015292	uniporter activity	molecular_function	7	3	2866	5	25074	0.0124806
GO:0006537	glutamate biosynthetic process	biological_process	12	3	2866	6	25074	0.0228502
GO:0009870	defense response signaling pathway, resistance gene-dependent	biological_process	6	3	2866	6	25074	0.0228502
GO:0071483	cellular response to blue light	biological_process	8	3	2866	6	25074	0.0228502
GO:0042285	xylosyltransferase activity	molecular_function	7	3	2866	6	25074	0.0228502
GO:0008728	GTP diphosphokinase activity	molecular_function	7	3	2866	6	25074	0.0228502
GO:2001141	regulation of RNA biosynthetic process	biological_process	8	3	2866	6	25074	0.0228502
GO:0009808	lignin metabolic process	biological_process	7	3	2866	6	25074	0.0228502
GO:0009298	GDP-mannose biosynthetic process	biological_process	10	3	2866	6	25074	0.0228502
GO:0043693	monoterpene biosynthetic process	biological_process	10	3	2866	6	25074	0.0228502
GO:0010016	shoot system morphogenesis	biological_process	5	3	2866	6	25074	0.0228502
GO:0015969	guanosine tetraphosphate metabolic process	biological_process	11	3	2866	6	25074	0.0228502
GO:0051090	regulation of DNA binding transcription factor activity	biological_process	9	3	2866	6	25074	0.0228502
GO:0008517	folic acid transmembrane transporter activity	molecular_function	8	3	2866	6	25074	0.0228502
GO:0009687	abscisic acid metabolic process	biological_process	10	3	2866	6	25074	0.0228502
GO:0016702	oxidoreductase activity, acting on single donors with incorporation of molecular oxygen, incorporation of two atoms of oxygen	molecular_function	6	3	2866	7	25074	0.0366281
GO:2000067	regulation of root morphogenesis	biological_process	8	3	2866	7	25074	0.0366281
GO:0008184	glycogen phosphorylase activity	molecular_function	8	3	2866	7	25074	0.0366281
GO:0030162	regulation of proteolysis	biological_process	8	3	2866	7	25074	0.0366281
GO:0000024	maltose biosynthetic process	biological_process	9	3	2866	7	25074	0.0366281
GO:0004607	phosphatidylcholine-sterol O-acyltransferase activity	molecular_function	8	3	2866	7	25074	0.0366281
GO:0004312	fatty acid synthase activity	molecular_function	7	3	2866	7	25074	0.0366281
GO:0005980	glycogen catabolic process	biological_process	10	3	2866	7	25074	0.0366281
GO:0032264	IMP salvage	biological_process	13	3	2866	7	25074	0.0366281
GO:0008878	glucose-1-phosphate adenylyltransferase activity	molecular_function	8	3	2866	7	25074	0.0366281
GO:0009168	purine ribonucleoside monophosphate biosynthetic process	biological_process	11	3	2866	7	25074	0.0366281
GO:0003876	AMP deaminase activity	molecular_function	8	3	2866	7	25074	0.0366281
GO:0004657	proline dehydrogenase activity	molecular_function	6	2	2866	2	25074	0.0130608
GO:0006562	proline catabolic process	biological_process	12	2	2866	2	25074	0.0130608
GO:0050334	thiaminase activity	molecular_function	6	2	2866	2	25074	0.0130608
GO:0046510	UDP-sulfoquinovose:DAG sulfoquinovosyltransferase activity	molecular_function	7	2	2866	2	25074	0.0130608
GO:0045337	farnesyl diphosphate biosynthetic process	biological_process	9	2	2866	2	25074	0.0130608
GO:0003988	acetyl-CoA C-acyltransferase activity	molecular_function	8	2	2866	2	25074	0.0130608
GO:0010111	glyoxysome organization	biological_process	7	2	2866	2	25074	0.0130608
GO:0102293	pheophytinase b activity	molecular_function	7	2	2866	2	25074	0.0130608
GO:0052631	sphingolipid delta-8 desaturase activity	molecular_function	6	2	2866	2	25074	0.0130608
GO:0071491	cellular response to red light	biological_process	9	2	2866	2	25074	0.0130608
GO:0046423	allene-oxide cyclase activity	molecular_function	5	2	2866	2	25074	0.0130608
GO:0015211	purine nucleoside transmembrane transporter activity	molecular_function	7	2	2866	2	25074	0.0130608
GO:0047746	chlorophyllase activity	molecular_function	7	2	2866	2	25074	0.0130608
GO:0042754	negative regulation of circadian rhythm	biological_process	6	2	2866	2	25074	0.0130608
GO:0071490	cellular response to far red light	biological_process	9	2	2866	2	25074	0.0130608
GO:0010184	cytokinin transport	biological_process	7	2	2866	2	25074	0.0130608
GO:0019395	fatty acid oxidation	biological_process	10	2	2866	2	25074	0.0130608
GO:0010133	proline catabolic process to glutamate	biological_process	12	2	2866	2	25074	0.0130608
GO:0004485	methylcrotonoyl-CoA carboxylase activity	molecular_function	7	2	2866	2	25074	0.0130608
GO:0010371	regulation of gibberellin biosynthetic process	biological_process	8	2	2866	2	25074	0.0130608
GO:0010297	heteropolysaccharide binding	molecular_function	6	2	2866	3	25074	0.0361986
GO:0004306	ethanolamine-phosphate cytidylyltransferase activity	molecular_function	8	2	2866	3	25074	0.0361986
GO:0004709	MAP kinase kinase kinase activity	molecular_function	9	2	2866	3	25074	0.0361986
GO:0000025	maltose catabolic process	biological_process	9	2	2866	3	25074	0.0361986
GO:0033843	xyloglucan 6-xylosyltransferase activity	molecular_function	8	2	2866	3	25074	0.0361986
GO:1990137	plant seed peroxidase activity	molecular_function	6	2	2866	3	25074	0.0361986
GO:0071169	establishment of protein localization to chromatin	biological_process	10	2	2866	3	25074	0.0361986
GO:2000068	regulation of defense response to insect	biological_process	7	2	2866	3	25074	0.0361986
GO:0031093	platelet alpha granule lumen	cellular_component	8	2	2866	3	25074	0.0361986
GO:0007638	mechanosensory behavior	biological_process	4	2	2866	3	25074	0.0361986
GO:0009647	skotomorphogenesis	biological_process	9	2	2866	3	25074	0.0361986
GO:0004134	4-alpha-glucanotransferase activity	molecular_function	5	2	2866	3	25074	0.0361986
GO:1903424	fluoride transmembrane transport	biological_process	10	2	2866	3	25074	0.0361986
GO:0031063	regulation of histone deacetylation	biological_process	10	2	2866	3	25074	0.0361986
GO:0016767	geranylgeranyl-diphosphate geranylgeranyltransferase activity	molecular_function	8	2	2866	3	25074	0.0361986
GO:0004615	phosphomannomutase activity	molecular_function	7	2	2866	3	25074	0.0361986
GO:0003938	IMP dehydrogenase activity	molecular_function	7	2	2866	3	25074	0.0361986
GO:0102500	beta-maltose 4-alpha-glucanotransferase activity	molecular_function	7	2	2866	3	25074	0.0361986
GO:0004337	geranyltranstransferase activity	molecular_function	7	2	2866	3	25074	0.0361986
GO:1903425	fluoride transmembrane transporter activity	molecular_function	8	2	2866	3	25074	0.0361986
GO:0004328	formamidase activity	molecular_function	7	2	2866	3	25074	0.0361986
GO:0019593	mannitol biosynthetic process	biological_process	10	2	2866	3	25074	0.0361986
GO:0080131	hydroxyjasmonate sulfotransferase activity	molecular_function	7	2	2866	3	25074	0.0361986
GO:1902265	abscisic acid homeostasis	biological_process	9	2	2866	3	25074	0.0361986
GO:0009575	chromoplast stroma	cellular_component	8	2	2866	3	25074	0.0361986
GO:0006470	protein dephosphorylation	biological_process	9	18	2866	105	25074	0.0513262
GO:1901001	negative regulation of response to salt stress	biological_process	7	4	2866	13	25074	0.0522661
GO:0004066	asparagine synthase (glutamine-hydrolyzing) activity	molecular_function	7	4	2866	13	25074	0.0522661
GO:0047274	galactinol-sucrose galactosyltransferase activity	molecular_function	8	4	2866	13	25074	0.0522661
GO:0033539	fatty acid beta-oxidation using acyl-CoA dehydrogenase	biological_process	12	4	2866	13	25074	0.0522661
GO:0009228	thiamine biosynthetic process	biological_process	8	4	2866	13	25074	0.0522661
GO:0052890	oxidoreductase activity, acting on the CH-CH group of donors, with a flavin as acceptor	molecular_function	6	4	2866	13	25074	0.0522661
GO:0006529	asparagine biosynthetic process	biological_process	12	4	2866	13	25074	0.0522661
GO:0042761	very long-chain fatty acid biosynthetic process	biological_process	11	4	2866	13	25074	0.0522661
GO:0009535	chloroplast thylakoid membrane	cellular_component	8	49	2866	340	25074	0.0524798
GO:0006749	glutathione metabolic process	biological_process	8	14	2866	77	25074	0.0525404
GO:0006515	protein quality control for misfolded or incompletely synthesized proteins	biological_process	9	3	2866	8	25074	0.0537141
GO:0006552	leucine catabolic process	biological_process	11	3	2866	8	25074	0.0537141
GO:0016987	bacterial sigma factor activity	molecular_function	4	3	2866	8	25074	0.0537141
GO:0008893	guanosine-3',5'-bis(diphosphate) 3'-diphosphatase activity	molecular_function	8	3	2866	8	25074	0.0537141
GO:0004860	protein kinase inhibitor activity	molecular_function	7	3	2866	8	25074	0.0537141
GO:0004315	3-oxoacyl-[acyl-carrier-protein] synthase activity	molecular_function	8	3	2866	8	25074	0.0537141
GO:0004332	fructose-bisphosphate aldolase activity	molecular_function	7	3	2866	8	25074	0.0537141
GO:0052793	pectin acetylesterase activity	molecular_function	7	3	2866	8	25074	0.0537141
GO:0071949	FAD binding	molecular_function	7	3	2866	8	25074	0.0537141
GO:0002679	respiratory burst involved in defense response	biological_process	5	3	2866	8	25074	0.0537141
GO:0015706	nitrate transport	biological_process	9	8	2866	37	25074	0.0541781
GO:0009664	plant-type cell wall organization	biological_process	7	8	2866	37	25074	0.0541781
GO:0048573	photoperiodism, flowering	biological_process	8	7	2866	31	25074	0.0567579
GO:0090406	pollen tube	cellular_component	6	9	2866	44	25074	0.0579908
GO:0071281	cellular response to iron ion	biological_process	8	6	2866	25	25074	0.0582644
GO:0009646	response to absence of light	biological_process	8	6	2866	25	25074	0.0582644
GO:0016757	transferase activity, transferring glycosyl groups	molecular_function	5	43	2866	296	25074	0.0591641
GO:0055088	lipid homeostasis	biological_process	7	4	2866	14	25074	0.0667612
GO:0019722	calcium-mediated signaling	biological_process	7	4	2866	14	25074	0.0667612
GO:0070370	cellular heat acclimation	biological_process	7	4	2866	14	25074	0.0667612
GO:0016210	naringenin-chalcone synthase activity	molecular_function	7	4	2866	14	25074	0.0667612
GO:0010555	response to mannitol	biological_process	7	4	2866	14	25074	0.0667612
GO:0031248	protein acetyltransferase complex	cellular_component	5	4	2866	14	25074	0.0667612
GO:0019156	isoamylase activity	molecular_function	5	2	2866	4	25074	0.0669405
GO:0046506	sulfolipid biosynthetic process	biological_process	7	2	2866	4	25074	0.0669405
GO:0035252	UDP-xylosyltransferase activity	molecular_function	7	2	2866	4	25074	0.0669405
GO:0010201	response to continuous far red light stimulus by the high-irradiance response system	biological_process	9	2	2866	4	25074	0.0669405
GO:0046951	ketone body biosynthetic process	biological_process	6	2	2866	4	25074	0.0669405
GO:0080074	spermidine:caffeoyl CoA N-acyltransferase activity	molecular_function	8	2	2866	4	25074	0.0669405
GO:0080075	spermidine:feruloyl CoA N-acyltransferase activity	molecular_function	8	2	2866	4	25074	0.0669405
GO:0102721	ubiquinol:oxygen oxidoreductase activity	molecular_function	7	2	2866	4	25074	0.0669405
GO:0016127	sterol catabolic process	biological_process	8	2	2866	4	25074	0.0669405
GO:0047918	GDP-mannose 3,5-epimerase activity	molecular_function	7	2	2866	4	25074	0.0669405
GO:0043619	regulation of transcription from RNA polymerase II promoter in response to oxidative stress	biological_process	11	2	2866	4	25074	0.0669405
GO:0080073	spermidine:coumaroyl CoA N-acyltransferase activity	molecular_function	8	2	2866	4	25074	0.0669405
GO:0009916	alternative oxidase activity	molecular_function	7	2	2866	4	25074	0.0669405
GO:0034434	sterol esterification	biological_process	8	2	2866	4	25074	0.0669405
GO:0016410	N-acyltransferase activity	molecular_function	7	2	2866	4	25074	0.0669405
GO:0060178	regulation of exocyst localization	biological_process	8	2	2866	4	25074	0.0669405
GO:0080072	spermidine:sinapoyl CoA N-acyltransferase activity	molecular_function	8	2	2866	4	25074	0.0669405
GO:0004419	hydroxymethylglutaryl-CoA lyase activity	molecular_function	7	2	2866	4	25074	0.0669405
GO:0002109	maturation of SSU-rRNA from tricistronic rRNA transcript (SSU-rRNA, LSU-rRNA,5S)	biological_process	13	2	2866	4	25074	0.0669405
GO:0004198	calcium-dependent cysteine-type endopeptidase activity	molecular_function	9	2	2866	4	25074	0.0669405
GO:0034256	chlorophyll(ide) b reductase activity	molecular_function	7	2	2866	4	25074	0.0669405
GO:0080088	spermidine hydroxycinnamate conjugate biosynthetic process	biological_process	8	2	2866	4	25074	0.0669405
GO:0010116	positive regulation of abscisic acid biosynthetic process	biological_process	9	2	2866	4	25074	0.0669405
GO:0010033	response to organic substance	biological_process	5	2	2866	4	25074	0.0669405
GO:0009939	positive regulation of gibberellic acid mediated signaling pathway	biological_process	9	2	2866	4	25074	0.0669405
GO:0051258	protein polymerization	biological_process	8	2	2866	4	25074	0.0669405
GO:0080163	regulation of protein serine/threonine phosphatase activity	biological_process	12	6	2866	26	25074	0.0687119
GO:0008654	phospholipid biosynthetic process	biological_process	8	6	2866	26	25074	0.0687119
GO:0042349	guiding stereospecific synthesis activity	molecular_function	5	5	2866	20	25074	0.0698052
GO:0005992	trehalose biosynthetic process	biological_process	9	5	2866	20	25074	0.0698052
GO:0030795	jasmonate O-methyltransferase activity	molecular_function	8	3	2866	9	25074	0.0738934
GO:0102078	methyl jasmonate methylesterase activity	molecular_function	7	3	2866	9	25074	0.0738934
GO:0008374	O-acyltransferase activity	molecular_function	7	3	2866	9	25074	0.0738934
GO:0016049	cell growth	biological_process	4	3	2866	9	25074	0.0738934
GO:0031540	regulation of anthocyanin biosynthetic process	biological_process	8	3	2866	9	25074	0.0738934
GO:0019684	photosynthesis, light reaction	biological_process	6	3	2866	9	25074	0.0738934
GO:0042343	indole glucosinolate metabolic process	biological_process	9	3	2866	9	25074	0.0738934
GO:0008970	phosphatidylcholine 1-acylhydrolase activity	molecular_function	8	3	2866	9	25074	0.0738934
GO:0015630	microtubule cytoskeleton	cellular_component	7	3	2866	9	25074	0.0738934
GO:0005765	lysosomal membrane	cellular_component	9	8	2866	40	25074	0.0797666
GO:0000302	response to reactive oxygen species	biological_process	6	8	2866	40	25074	0.0797666
GO:0000271	polysaccharide biosynthetic process	biological_process	7	8	2866	40	25074	0.0797666
GO:0006857	oligopeptide transport	biological_process	9	14	2866	82	25074	0.080946
GO:0009744	response to sucrose	biological_process	8	9	2866	47	25074	0.0821034
GO:0000103	sulfate assimilation	biological_process	6	9	2866	47	25074	0.0821034
GO:0009058	biosynthetic process	biological_process	4	9	2866	47	25074	0.0821034
GO:0046916	cellular transition metal ion homeostasis	biological_process	11	13	2866	75	25074	0.0821302
GO:2001070	starch binding	molecular_function	6	4	2866	15	25074	0.0831026
GO:0010215	cellulose microfibril organization	biological_process	7	4	2866	15	25074	0.0831026
GO:0009903	chloroplast avoidance movement	biological_process	9	5	2866	21	25074	0.0833541
GO:0045735	nutrient reservoir activity	molecular_function	3	5	2866	21	25074	0.0833541
GO:0006357	regulation of transcription by RNA polymerase II	biological_process	9	30	2866	204	25074	0.0891966
GO:0052689	carboxylic ester hydrolase activity	molecular_function	6	20	2866	128	25074	0.091369
GO:0015035	protein disulfide oxidoreductase activity	molecular_function	7	14	2866	84	25074	0.0946235
GO:0009626	plant-type hypersensitive response	biological_process	6	14	2866	84	25074	0.0946235
GO:0046914	transition metal ion binding	molecular_function	7	13	2866	77	25074	0.0966596
GO:1901703	protein localization involved in auxin polar transport	biological_process	6	3	2866	10	25074	0.0968748
GO:0018026	peptidyl-lysine monomethylation	biological_process	12	3	2866	10	25074	0.0968748
GO:0030151	molybdenum ion binding	molecular_function	8	3	2866	10	25074	0.0968748
GO:0016621	cinnamoyl-CoA reductase activity	molecular_function	7	3	2866	10	25074	0.0968748
GO:0006625	protein targeting to peroxisome	biological_process	12	3	2866	10	25074	0.0968748
GO:0016818	hydrolase activity, acting on acid anhydrides, in phosphorus-containing anhydrides	molecular_function	6	3	2866	10	25074	0.0968748
GO:0055062	phosphate ion homeostasis	biological_process	10	3	2866	10	25074	0.0968748
GO:0000272	polysaccharide catabolic process	biological_process	7	3	2866	10	25074	0.0968748
GO:0090447	glycerol-3-phosphate 2-O-acyltransferase activity	molecular_function	8	3	2866	10	25074	0.0968748
GO:0010345	suberin biosynthetic process	biological_process	8	3	2866	10	25074	0.0968748
GO:0005782	peroxisomal matrix	cellular_component	8	3	2866	10	25074	0.0968748
GO:0008061	chitin binding	molecular_function	5	7	2866	35	25074	0.0977014
GO:0019252	starch biosynthetic process	biological_process	10	7	2866	35	25074	0.0977014
GO:0004568	chitinase activity	molecular_function	7	7	2866	35	25074	0.0977014
GO:0006636	unsaturated fatty acid biosynthetic process	biological_process	11	5	2866	22	25074	0.0981797
GO:0016485	protein processing	biological_process	8	8	2866	42	25074	0.100213
GO:0003993	acid phosphatase activity	molecular_function	8	9	2866	49	25074	0.101082
GO:0071669	plant-type cell wall organization or biogenesis	biological_process	5	4	2866	16	25074	0.101196
GO:0009061	anaerobic respiration	biological_process	8	4	2866	16	25074	0.101196
GO:0006541	glutamine metabolic process	biological_process	11	4	2866	16	25074	0.101196
GO:0006559	L-phenylalanine catabolic process	biological_process	11	4	2866	16	25074	0.101196
GO:0009615	response to virus	biological_process	7	20	2866	130	25074	0.10299
GO:0010117	photoprotection	biological_process	7	2	2866	5	25074	0.103247
GO:0045549	9-cis-epoxycarotenoid dioxygenase activity	molecular_function	8	2	2866	5	25074	0.103247
GO:0004103	choline kinase activity	molecular_function	7	2	2866	5	25074	0.103247
GO:0004473	malate dehydrogenase (decarboxylating) (NADP+) activity	molecular_function	8	2	2866	5	25074	0.103247
GO:0004594	pantothenate kinase activity	molecular_function	7	2	2866	5	25074	0.103247
GO:1902479	positive regulation of defense response to bacterium, incompatible interaction	biological_process	9	2	2866	5	25074	0.103247
GO:0016847	1-aminocyclopropane-1-carboxylate synthase activity	molecular_function	6	2	2866	5	25074	0.103247
GO:0004321	fatty-acyl-CoA synthase activity	molecular_function	8	2	2866	5	25074	0.103247
GO:0010359	regulation of anion channel activity	biological_process	8	2	2866	5	25074	0.103247
GO:0010021	amylopectin biosynthetic process	biological_process	7	2	2866	5	25074	0.103247
GO:0010608	posttranscriptional regulation of gene expression	biological_process	8	2	2866	5	25074	0.103247
GO:0080027	response to herbivore	biological_process	7	2	2866	5	25074	0.103247
GO:0004664	prephenate dehydratase activity	molecular_function	7	2	2866	5	25074	0.103247
GO:0060359	response to ammonium ion	biological_process	6	2	2866	5	25074	0.103247
GO:0052542	defense response by callose deposition	biological_process	6	2	2866	5	25074	0.103247
GO:2000071	regulation of defense response by callose deposition	biological_process	8	2	2866	5	25074	0.103247
GO:0006551	leucine metabolic process	biological_process	10	2	2866	5	25074	0.103247
GO:0004161	dimethylallyltranstransferase activity	molecular_function	7	2	2866	5	25074	0.103247
GO:0033201	alpha-1,4-glucan synthase activity	molecular_function	7	2	2866	5	25074	0.103247
GO:0050734	hydroxycinnamoyltransferase activity	molecular_function	7	2	2866	5	25074	0.103247
GO:0010115	regulation of abscisic acid biosynthetic process	biological_process	8	2	2866	5	25074	0.103247
GO:0045491	xylan metabolic process	biological_process	10	2	2866	5	25074	0.103247
GO:0010168	ER body	cellular_component	6	2	2866	5	25074	0.103247
GO:0010321	regulation of vegetative phase change	biological_process	8	2	2866	5	25074	0.103247
GO:0050373	UDP-arabinose 4-epimerase activity	molecular_function	7	2	2866	5	25074	0.103247
GO:0006624	vacuolar protein processing	biological_process	9	2	2866	5	25074	0.103247
GO:0047769	arogenate dehydratase activity	molecular_function	7	2	2866	5	25074	0.103247
GO:0004020	adenylylsulfate kinase activity	molecular_function	7	2	2866	5	25074	0.103247
GO:0019344	cysteine biosynthetic process	biological_process	11	2	2866	5	25074	0.103247
GO:0031022	nuclear migration along microfilament	biological_process	8	2	2866	5	25074	0.103247
GO:0080143	regulation of amino acid export	biological_process	10	2	2866	5	25074	0.103247
GO:0008375	acetylglucosaminyltransferase activity	molecular_function	7	6	2866	29	25074	0.106059
GO:0006879	cellular iron ion homeostasis	biological_process	12	6	2866	29	25074	0.106059
GO:0001046	core promoter sequence-specific DNA binding	molecular_function	9	6	2866	29	25074	0.106059
GO:0098656	anion transmembrane transport	biological_process	8	6	2866	29	25074	0.106059
GO:0061630	ubiquitin protein ligase activity	molecular_function	7	37	2866	263	25074	0.10701
GO:0009845	seed germination	biological_process	4	10	2866	57	25074	0.110462
GO:0061408	positive regulation of transcription from RNA polymerase II promoter in response to heat stress	biological_process	7	1	2866	1	25074	0.114302
GO:0032839	dendrite cytoplasm	cellular_component	9	1	2866	1	25074	0.114302
GO:0090091	positive regulation of extracellular matrix disassembly	biological_process	9	1	2866	1	25074	0.114302
GO:0019566	arabinose metabolic process	biological_process	8	1	2866	1	25074	0.114302
GO:0099738	cell cortex region	cellular_component	8	1	2866	1	25074	0.114302
GO:0010276	phytol kinase activity	molecular_function	7	1	2866	1	25074	0.114302
GO:0050421	nitrite reductase (NO-forming) activity	molecular_function	7	1	2866	1	25074	0.114302
GO:0046975	histone methyltransferase activity (H3-K36 specific)	molecular_function	10	1	2866	1	25074	0.114302
GO:0042246	tissue regeneration	biological_process	6	1	2866	1	25074	0.114302
GO:0047268	galactinol-raffinose galactosyltransferase activity	molecular_function	8	1	2866	1	25074	0.114302
GO:1901940	(-)-exo-alpha-bergamotene biosynthetic process	biological_process	11	1	2866	1	25074	0.114302
GO:0003914	DNA (6-4) photolyase activity	molecular_function	7	1	2866	1	25074	0.114302
GO:0009092	homoserine metabolic process	biological_process	11	1	2866	1	25074	0.114302
GO:0004147	dihydrolipoamide branched chain acyltransferase activity	molecular_function	9	1	2866	1	25074	0.114302
GO:0016629	12-oxophytodienoate reductase activity	molecular_function	7	1	2866	1	25074	0.114302
GO:0019146	arabinose-5-phosphate isomerase activity	molecular_function	7	1	2866	1	25074	0.114302
GO:0051819	induction by symbiont of nodulation, tumor or growth in host	biological_process	7	1	2866	1	25074	0.114302
GO:0009531	secondary cell wall	cellular_component	7	1	2866	1	25074	0.114302
GO:2001066	amylopectin binding	molecular_function	5	1	2866	1	25074	0.114302
GO:0052722	fatty acid in-chain hydroxylase activity	molecular_function	6	1	2866	1	25074	0.114302
GO:0032934	sterol binding	molecular_function	6	1	2866	1	25074	0.114302
GO:1905202	methylcrotonoyl-CoA carboxylase complex	cellular_component	5	1	2866	1	25074	0.114302
GO:0051060	pullulanase activity	molecular_function	7	1	2866	1	25074	0.114302
GO:0019673	GDP-mannose metabolic process	biological_process	9	1	2866	1	25074	0.114302
GO:0030436	asexual sporulation	biological_process	5	1	2866	1	25074	0.114302
GO:0009973	adenylyl-sulfate reductase activity	molecular_function	6	1	2866	1	25074	0.114302
GO:0000476	maturation of 4.5S rRNA	biological_process	12	1	2866	1	25074	0.114302
GO:0033925	mannosyl-glycoprotein endo-beta-N-acetylglucosaminidase activity	molecular_function	7	1	2866	1	25074	0.114302
GO:0003826	alpha-ketoacid dehydrogenase activity	molecular_function	5	1	2866	1	25074	0.114302
GO:0043252	sodium-independent organic anion transport	biological_process	9	1	2866	1	25074	0.114302
GO:0052635	C-20 gibberellin 2-beta-dioxygenase activity	molecular_function	8	1	2866	1	25074	0.114302
GO:0010413	glucuronoxylan metabolic process	biological_process	11	1	2866	1	25074	0.114302
GO:1902478	negative regulation of defense response to bacterium, incompatible interaction	biological_process	9	1	2866	1	25074	0.114302
GO:0050105	L-gulonolactone oxidase activity	molecular_function	7	1	2866	1	25074	0.114302
GO:0046862	chromoplast membrane	cellular_component	6	1	2866	1	25074	0.114302
GO:0006778	porphyrin-containing compound metabolic process	biological_process	7	1	2866	1	25074	0.114302
GO:0000792	heterochromatin	cellular_component	7	1	2866	1	25074	0.114302
GO:0010400	rhamnogalacturonan I side chain metabolic process	biological_process	10	1	2866	1	25074	0.114302
GO:0043754	dihydrolipoyllysine-residue (2-methylpropanoyl)transferase activity	molecular_function	7	1	2866	1	25074	0.114302
GO:1990534	thermospermine oxidase activity	molecular_function	7	1	2866	1	25074	0.114302
GO:0018580	nitronate monooxygenase activity	molecular_function	7	1	2866	1	25074	0.114302
GO:0098807	chloroplast thylakoid membrane protein complex	cellular_component	8	1	2866	1	25074	0.114302
GO:0033741	adenylyl-sulfate reductase (glutathione) activity	molecular_function	7	1	2866	1	25074	0.114302
GO:0030912	response to deep water	biological_process	7	1	2866	1	25074	0.114302
GO:0010338	leaf formation	biological_process	6	1	2866	1	25074	0.114302
GO:0070541	response to platinum ion	biological_process	7	1	2866	1	25074	0.114302
GO:0019012	virion	cellular_component	3	1	2866	1	25074	0.114302
GO:0007019	microtubule depolymerization	biological_process	9	1	2866	1	25074	0.114302
GO:0000940	condensed chromosome outer kinetochore	cellular_component	4	1	2866	1	25074	0.114302
GO:0045088	regulation of innate immune response	biological_process	7	1	2866	1	25074	0.114302
GO:1900366	negative regulation of defense response to insect	biological_process	8	1	2866	1	25074	0.114302
GO:0019419	sulfate reduction	biological_process	6	1	2866	1	25074	0.114302
GO:0004073	aspartate-semialdehyde dehydrogenase activity	molecular_function	7	1	2866	1	25074	0.114302
GO:0042548	regulation of photosynthesis, light reaction	biological_process	8	1	2866	1	25074	0.114302
GO:0045339	farnesyl diphosphate catabolic process	biological_process	9	1	2866	1	25074	0.114302
GO:0018023	peptidyl-lysine trimethylation	biological_process	12	1	2866	1	25074	0.114302
GO:0032025	response to cobalt ion	biological_process	7	1	2866	1	25074	0.114302
GO:0046010	positive regulation of circadian sleep/wake cycle, non-REM sleep	biological_process	9	1	2866	1	25074	0.114302
GO:0004631	phosphomevalonate kinase activity	molecular_function	7	1	2866	1	25074	0.114302
GO:0033614	chloroplast proton-transporting ATP synthase complex assembly	biological_process	10	1	2866	1	25074	0.114302
GO:0004452	isopentenyl-diphosphate delta-isomerase activity	molecular_function	7	1	2866	1	25074	0.114302
GO:0004604	phosphoadenylyl-sulfate reductase (thioredoxin) activity	molecular_function	7	1	2866	1	25074	0.114302
GO:0048307	ferredoxin-nitrite reductase activity	molecular_function	7	1	2866	1	25074	0.114302
GO:0004476	mannose-6-phosphate isomerase activity	molecular_function	7	1	2866	1	25074	0.114302
GO:0019203	carbohydrate phosphatase activity	molecular_function	8	1	2866	1	25074	0.114302
GO:0046475	glycerophospholipid catabolic process	biological_process	9	1	2866	1	25074	0.114302
GO:0009685	gibberellin metabolic process	biological_process	10	1	2866	1	25074	0.114302
GO:0004835	tubulin-tyrosine ligase activity	molecular_function	7	1	2866	1	25074	0.114302
GO:0033854	glutamate-prephenate aminotransferase activity	molecular_function	7	1	2866	1	25074	0.114302
GO:0019544	arginine catabolic process to glutamate	biological_process	13	1	2866	1	25074	0.114302
GO:0010070	zygote asymmetric cell division	biological_process	6	1	2866	1	25074	0.114302
GO:0004163	diphosphomevalonate decarboxylase activity	molecular_function	7	1	2866	1	25074	0.114302
GO:0009668	plastid membrane organization	biological_process	6	1	2866	1	25074	0.114302
GO:0008777	acetylornithine deacetylase activity	molecular_function	7	1	2866	1	25074	0.114302
GO:0050313	sulfur dioxygenase activity	molecular_function	7	1	2866	1	25074	0.114302
GO:0030775	glucuronoxylan 4-O-methyltransferase activity	molecular_function	8	1	2866	1	25074	0.114302
GO:0000041	transition metal ion transport	biological_process	9	1	2866	1	25074	0.114302
GO:0090694	Scc2-Scc4 cohesin loading complex	cellular_component	5	1	2866	1	25074	0.114302
GO:0046939	nucleotide phosphorylation	biological_process	8	1	2866	1	25074	0.114302
GO:0036033	mediator complex binding	molecular_function	5	1	2866	1	25074	0.114302
GO:0009095	aromatic amino acid family biosynthetic process, prephenate pathway	biological_process	11	1	2866	1	25074	0.114302
GO:0047951	glutathione thiolesterase activity	molecular_function	7	1	2866	1	25074	0.114302
GO:0010121	arginine catabolic process to proline via ornithine	biological_process	14	1	2866	1	25074	0.114302
GO:0048512	circadian behavior	biological_process	5	1	2866	1	25074	0.114302
GO:0033853	aspartate-prephenate aminotransferase activity	molecular_function	7	1	2866	1	25074	0.114302
GO:2000582	positive regulation of ATP-dependent microtubule motor activity, plus-end-directed	biological_process	9	1	2866	1	25074	0.114302
GO:0051091	positive regulation of DNA binding transcription factor activity	biological_process	6	1	2866	1	25074	0.114302
GO:0035299	inositol pentakisphosphate 2-kinase activity	molecular_function	7	1	2866	1	25074	0.114302
GO:0015854	guanine transport	biological_process	9	1	2866	1	25074	0.114302
GO:0055068	cobalt ion homeostasis	biological_process	11	1	2866	1	25074	0.114302
GO:0015087	cobalt ion transmembrane transporter activity	molecular_function	10	1	2866	1	25074	0.114302
GO:0015721	bile acid and bile salt transport	biological_process	8	1	2866	1	25074	0.114302
GO:0016710	trans-cinnamate 4-monooxygenase activity	molecular_function	7	1	2866	1	25074	0.114302
GO:0019836	hemolysis by symbiont of host erythrocytes	biological_process	10	1	2866	1	25074	0.114302
GO:0032942	inositol tetrakisphosphate 2-kinase activity	molecular_function	8	1	2866	1	25074	0.114302
GO:0010478	chlororespiration	biological_process	8	1	2866	1	25074	0.114302
GO:0010378	temperature compensation of the circadian clock	biological_process	6	1	2866	1	25074	0.114302
GO:0046620	regulation of organ growth	biological_process	7	1	2866	1	25074	0.114302
GO:0006824	cobalt ion transport	biological_process	10	1	2866	1	25074	0.114302
GO:0070573	metallodipeptidase activity	molecular_function	9	1	2866	1	25074	0.114302
GO:0102158	very-long-chain 3-hydroxyacyl-CoA dehydratase activity	molecular_function	7	1	2866	1	25074	0.114302
GO:1904962	plastid to vacuole vesicle-mediated transport	biological_process	7	1	2866	1	25074	0.114302
GO:0033106	cis-Golgi network membrane	cellular_component	7	1	2866	1	25074	0.114302
GO:0046322	negative regulation of fatty acid oxidation	biological_process	10	1	2866	1	25074	0.114302
GO:0071211	protein targeting to vacuole involved in autophagy	biological_process	13	1	2866	1	25074	0.114302
GO:0010063	positive regulation of trichoblast fate specification	biological_process	10	1	2866	1	25074	0.114302
GO:0019307	mannose biosynthetic process	biological_process	9	1	2866	1	25074	0.114302
GO:0004056	argininosuccinate lyase activity	molecular_function	7	1	2866	1	25074	0.114302
GO:0008935	1,4-dihydroxy-2-naphthoyl-CoA synthase activity	molecular_function	7	1	2866	1	25074	0.114302
GO:0031176	endo-1,4-beta-xylanase activity	molecular_function	8	1	2866	1	25074	0.114302
GO:0004413	homoserine kinase activity	molecular_function	7	1	2866	1	25074	0.114302
GO:0015853	adenine transport	biological_process	9	1	2866	1	25074	0.114302
GO:0048283	indeterminate inflorescence morphogenesis	biological_process	6	1	2866	1	25074	0.114302
GO:0047889	ferredoxin-nitrate reductase activity	molecular_function	7	1	2866	1	25074	0.114302
GO:0004587	ornithine-oxo-acid transaminase activity	molecular_function	7	1	2866	1	25074	0.114302
GO:0090414	molybdate ion export from vacuole	biological_process	10	1	2866	1	25074	0.114302
GO:0033591	response to L-ascorbic acid	biological_process	6	1	2866	1	25074	0.114302
GO:0098755	maintenance of seed dormancy by absisic acid	biological_process	7	1	2866	1	25074	0.114302
GO:0009240	isopentenyl diphosphate biosynthetic process	biological_process	9	1	2866	1	25074	0.114302
GO:0005363	maltose transmembrane transporter activity	molecular_function	8	1	2866	1	25074	0.114302
GO:0051659	maintenance of mitochondrion location	biological_process	7	1	2866	1	25074	0.114302
GO:0010303	limit dextrinase activity	molecular_function	7	1	2866	1	25074	0.114302
GO:0008446	GDP-mannose 4,6-dehydratase activity	molecular_function	7	1	2866	1	25074	0.114302
GO:0010301	xanthoxin dehydrogenase activity	molecular_function	8	1	2866	1	25074	0.114302
GO:0015643	toxic substance binding	molecular_function	4	1	2866	1	25074	0.114302
GO:0008470	isovaleryl-CoA dehydrogenase activity	molecular_function	7	1	2866	1	25074	0.114302
GO:0010756	positive regulation of plasminogen activation	biological_process	11	1	2866	1	25074	0.114302
GO:0005975	carbohydrate metabolic process	biological_process	5	24	2866	163	25074	0.116717
GO:0007338	single fertilization	biological_process	5	6	2866	30	25074	0.120437
GO:0009543	chloroplast thylakoid lumen	cellular_component	8	10	2866	58	25074	0.120556
GO:0010093	specification of floral organ identity	biological_process	5	4	2866	17	25074	0.120922
GO:0019953	sexual reproduction	biological_process	4	4	2866	17	25074	0.120922
GO:0009523	photosystem II	cellular_component	7	4	2866	17	25074	0.120922
GO:0000815	ESCRT III complex	cellular_component	5	3	2866	11	25074	0.12232
GO:0009267	cellular response to starvation	biological_process	8	3	2866	11	25074	0.12232
GO:0060148	positive regulation of posttranscriptional gene silencing	biological_process	7	3	2866	11	25074	0.12232
GO:0008080	N-acetyltransferase activity	molecular_function	8	3	2866	11	25074	0.12232
GO:0051510	regulation of unidimensional cell growth	biological_process	7	3	2866	11	25074	0.12232
GO:0048194	Golgi vesicle budding	biological_process	8	3	2866	11	25074	0.12232
GO:0010264	myo-inositol hexakisphosphate biosynthetic process	biological_process	9	3	2866	11	25074	0.12232
GO:0019825	oxygen binding	molecular_function	5	7	2866	37	25074	0.122954
GO:0009585	red, far-red light phototransduction	biological_process	6	12	2866	73	25074	0.124691
GO:0050660	flavin adenine dinucleotide binding	molecular_function	6	12	2866	73	25074	0.124691
GO:0009416	response to light stimulus	biological_process	6	34	2866	244	25074	0.129513
GO:0002237	response to molecule of bacterial origin	biological_process	6	5	2866	24	25074	0.131441
GO:0002229	defense response to oomycetes	biological_process	8	6	2866	31	25074	0.13572
GO:0051603	proteolysis involved in cellular protein catabolic process	biological_process	8	17	2866	112	25074	0.136575
GO:0004650	polygalacturonase activity	molecular_function	7	7	2866	38	25074	0.13671
GO:0030001	metal ion transport	biological_process	8	13	2866	82	25074	0.13938
GO:0048437	floral organ development	biological_process	5	4	2866	18	25074	0.142139
GO:0000062	fatty-acyl-CoA binding	molecular_function	9	4	2866	18	25074	0.142139
GO:0009654	photosystem II oxygen evolving complex	cellular_component	6	4	2866	18	25074	0.142139
GO:0050691	regulation of defense response to virus by host	biological_process	8	2	2866	6	25074	0.143446
GO:0010480	microsporocyte differentiation	biological_process	5	2	2866	6	25074	0.143446
GO:0080142	regulation of salicylic acid biosynthetic process	biological_process	9	2	2866	6	25074	0.143446
GO:1902074	response to salt	biological_process	5	2	2866	6	25074	0.143446
GO:0006646	phosphatidylethanolamine biosynthetic process	biological_process	10	2	2866	6	25074	0.143446
GO:0005464	UDP-xylose transmembrane transporter activity	molecular_function	8	2	2866	6	25074	0.143446
GO:0071277	cellular response to calcium ion	biological_process	8	2	2866	6	25074	0.143446
GO:0070588	calcium ion transmembrane transport	biological_process	11	2	2866	6	25074	0.143446
GO:0071446	cellular response to salicylic acid stimulus	biological_process	7	2	2866	6	25074	0.143446
GO:1990641	response to iron ion starvation	biological_process	6	2	2866	6	25074	0.143446
GO:0009247	glycolipid biosynthetic process	biological_process	9	2	2866	6	25074	0.143446
GO:0005262	calcium channel activity	molecular_function	8	2	2866	6	25074	0.143446
GO:0015790	UDP-xylose transmembrane transport	biological_process	9	2	2866	6	25074	0.143446
GO:1901348	positive regulation of secondary cell wall biogenesis	biological_process	7	2	2866	6	25074	0.143446
GO:0004084	branched-chain-amino-acid transaminase activity	molecular_function	7	2	2866	6	25074	0.143446
GO:0009094	L-phenylalanine biosynthetic process	biological_process	11	2	2866	6	25074	0.143446
GO:0008152	metabolic process	biological_process	3	12	2866	75	25074	0.144152
GO:0005215	transporter activity	molecular_function	3	28	2866	199	25074	0.144293
GO:0010150	leaf senescence	biological_process	6	15	2866	98	25074	0.147301
GO:0016747	transferase activity, transferring acyl groups other than amino-acyl groups	molecular_function	6	11	2866	68	25074	0.148959
GO:0043680	filiform apparatus	cellular_component	6	5	2866	25	25074	0.149736
GO:0031463	Cul3-RING ubiquitin ligase complex	cellular_component	7	5	2866	25	25074	0.149736
GO:0009225	nucleotide-sugar metabolic process	biological_process	8	5	2866	25	25074	0.149736
GO:2000762	regulation of phenylpropanoid metabolic process	biological_process	7	3	2866	12	25074	0.149867
GO:0009641	shade avoidance	biological_process	8	3	2866	12	25074	0.149867
GO:0004462	lactoylglutathione lyase activity	molecular_function	6	3	2866	12	25074	0.149867
GO:0016279	protein-lysine N-methyltransferase activity	molecular_function	8	3	2866	12	25074	0.149867
GO:0048040	UDP-glucuronate decarboxylase activity	molecular_function	7	3	2866	12	25074	0.149867
GO:0003995	acyl-CoA dehydrogenase activity	molecular_function	6	3	2866	12	25074	0.149867
GO:0009864	induced systemic resistance, jasmonic acid mediated signaling pathway	biological_process	6	3	2866	12	25074	0.149867
GO:0071472	cellular response to salt stress	biological_process	7	6	2866	32	25074	0.151861
GO:0030308	negative regulation of cell growth	biological_process	7	6	2866	32	25074	0.151861
GO:0043231	intracellular membrane-bounded organelle	cellular_component	5	67	2866	518	25074	0.154491
GO:0019898	extrinsic component of membrane	cellular_component	4	9	2866	54	25074	0.158361
GO:0009570	chloroplast stroma	cellular_component	8	73	2866	569	25074	0.159835
GO:0055085	transmembrane transport	biological_process	6	40	2866	299	25074	0.164691
GO:0030136	clathrin-coated vesicle	cellular_component	8	4	2866	19	25074	0.164691
GO:0009750	response to fructose	biological_process	9	4	2866	19	25074	0.164691
GO:0001228	transcriptional activator activity, RNA polymerase II transcription regulatory region sequence-specific DNA binding	molecular_function	6	10	2866	62	25074	0.165713
GO:0010029	regulation of seed germination	biological_process	9	6	2866	33	25074	0.168806
GO:0071554	cell wall organization or biogenesis	biological_process	4	9	2866	55	25074	0.171389
GO:0015979	photosynthesis	biological_process	5	14	2866	93	25074	0.172575
GO:0009733	response to auxin	biological_process	6	30	2866	220	25074	0.175893
GO:0005355	glucose transmembrane transporter activity	molecular_function	9	8	2866	48	25074	0.176935
GO:0046323	glucose import	biological_process	12	8	2866	48	25074	0.176935
GO:0050826	response to freezing	biological_process	6	3	2866	13	25074	0.179148
GO:0009814	defense response, incompatible interaction	biological_process	6	3	2866	13	25074	0.179148
GO:1901002	positive regulation of response to salt stress	biological_process	7	3	2866	13	25074	0.179148
GO:0043069	negative regulation of programmed cell death	biological_process	8	3	2866	13	25074	0.179148
GO:0006813	potassium ion transport	biological_process	9	3	2866	13	25074	0.179148
GO:0009718	anthocyanin-containing compound biosynthetic process	biological_process	7	3	2866	13	25074	0.179148
GO:0010598	NAD(P)H dehydrogenase complex (plastoquinone)	cellular_component	5	3	2866	13	25074	0.179148
GO:0015491	cation:cation antiporter activity	molecular_function	8	3	2866	13	25074	0.179148
GO:0005315	inorganic phosphate transmembrane transporter activity	molecular_function	7	3	2866	13	25074	0.179148
GO:0070469	respiratory chain	cellular_component	4	3	2866	13	25074	0.179148
GO:0045454	cell redox homeostasis	biological_process	5	17	2866	117	25074	0.179239
GO:0016413	O-acetyltransferase activity	molecular_function	8	9	2866	56	25074	0.184894
GO:0009902	chloroplast relocation	biological_process	8	2	2866	7	25074	0.186173
GO:0010189	vitamin E biosynthetic process	biological_process	7	2	2866	7	25074	0.186173
GO:0071456	cellular response to hypoxia	biological_process	6	2	2866	7	25074	0.186173
GO:0055028	cortical microtubule	cellular_component	9	2	2866	7	25074	0.186173
GO:0009821	alkaloid biosynthetic process	biological_process	7	2	2866	7	25074	0.186173
GO:0006796	phosphate-containing compound metabolic process	biological_process	6	2	2866	7	25074	0.186173
GO:0016114	terpenoid biosynthetic process	biological_process	9	2	2866	7	25074	0.186173
GO:0047203	13-hydroxylupinine O-tigloyltransferase activity	molecular_function	7	2	2866	7	25074	0.186173
GO:0016471	vacuolar proton-transporting V-type ATPase complex	cellular_component	7	2	2866	7	25074	0.186173
GO:0008265	Mo-molybdopterin cofactor sulfurase activity	molecular_function	7	2	2866	7	25074	0.186173
GO:0035066	positive regulation of histone acetylation	biological_process	11	2	2866	7	25074	0.186173
GO:0008652	cellular amino acid biosynthetic process	biological_process	9	2	2866	7	25074	0.186173
GO:0016045	detection of bacterium	biological_process	8	2	2866	7	25074	0.186173
GO:0045047	protein targeting to ER	biological_process	12	2	2866	7	25074	0.186173
GO:1901141	regulation of lignin biosynthetic process	biological_process	8	2	2866	7	25074	0.186173
GO:0042646	plastid nucleoid	cellular_component	4	2	2866	7	25074	0.186173
GO:0008453	alanine-glyoxylate transaminase activity	molecular_function	7	2	2866	7	25074	0.186173
GO:0051127	positive regulation of actin nucleation	biological_process	10	2	2866	7	25074	0.186173
GO:0005432	calcium:sodium antiporter activity	molecular_function	10	2	2866	7	25074	0.186173
GO:0045487	gibberellin catabolic process	biological_process	11	2	2866	7	25074	0.186173
GO:0005543	phospholipid binding	molecular_function	5	6	2866	34	25074	0.186496
GO:0010380	regulation of chlorophyll biosynthetic process	biological_process	9	4	2866	20	25074	0.188413
GO:0048038	quinone binding	molecular_function	5	4	2866	20	25074	0.188413
GO:0015333	peptide:proton symporter activity	molecular_function	11	4	2866	20	25074	0.188413
GO:0010483	pollen tube reception	biological_process	5	5	2866	27	25074	0.189222
GO:0006810	transport	biological_process	5	23	2866	166	25074	0.19172
GO:0005615	extracellular space	cellular_component	4	15	2866	103	25074	0.195316
GO:0020037	heme binding	molecular_function	6	16	2866	111	25074	0.196846
GO:0016671	oxidoreductase activity, acting on a sulfur group of donors, disulfide as acceptor	molecular_function	6	7	2866	42	25074	0.198496
GO:0046686	response to cadmium ion	biological_process	7	48	2866	372	25074	0.204815
GO:0042542	response to hydrogen peroxide	biological_process	7	15	2866	104	25074	0.205719
GO:0070290	N-acylphosphatidylethanolamine-specific phospholipase D activity	molecular_function	8	3	2866	14	25074	0.209798
GO:0004630	phospholipase D activity	molecular_function	8	3	2866	14	25074	0.209798
GO:0019104	DNA N-glycosylase activity	molecular_function	7	3	2866	14	25074	0.209798
GO:0002239	response to oomycetes	biological_process	7	3	2866	14	25074	0.209798
GO:0042594	response to starvation	biological_process	5	3	2866	14	25074	0.209798
GO:0010304	PSII associated light-harvesting complex II catabolic process	biological_process	9	3	2866	14	25074	0.209798
GO:0007231	osmosensory signaling pathway	biological_process	5	3	2866	14	25074	0.209798
GO:0005905	clathrin-coated pit	cellular_component	4	4	2866	21	25074	0.213132
GO:0031902	late endosome membrane	cellular_component	9	7	2866	43	25074	0.215424
GO:0006285	base-excision repair, AP site formation	biological_process	8	1	2866	2	25074	0.215543
GO:1902395	regulation of 1-deoxy-D-xylulose-5-phosphate synthase activity	biological_process	7	1	2866	2	25074	0.215543
GO:0010423	negative regulation of brassinosteroid biosynthetic process	biological_process	11	1	2866	2	25074	0.215543
GO:0010318	pyrophosphate-dependent phosphofructokinase complex, beta-subunit complex	cellular_component	4	1	2866	2	25074	0.215543
GO:0033730	arogenate dehydrogenase (NADP+) activity	molecular_function	7	1	2866	2	25074	0.215543
GO:0036180	filamentous growth of a population of unicellular organisms in response to biotic stimulus	biological_process	5	1	2866	2	25074	0.215543
GO:0032044	DSIF complex	cellular_component	5	1	2866	2	25074	0.215543
GO:0034638	phosphatidylcholine catabolic process	biological_process	10	1	2866	2	25074	0.215543
GO:0043617	cellular response to sucrose starvation	biological_process	9	1	2866	2	25074	0.215543
GO:0004573	mannosyl-oligosaccharide glucosidase activity	molecular_function	8	1	2866	2	25074	0.215543
GO:0001676	long-chain fatty acid metabolic process	biological_process	10	1	2866	2	25074	0.215543
GO:0001578	microtubule bundle formation	biological_process	8	1	2866	2	25074	0.215543
GO:0010398	xylogalacturonan metabolic process	biological_process	8	1	2866	2	25074	0.215543
GO:0042371	vitamin K biosynthetic process	biological_process	8	1	2866	2	25074	0.215543
GO:0009344	nitrite reductase complex [NAD(P)H]	cellular_component	4	1	2866	2	25074	0.215543
GO:0070544	histone H3-K36 demethylation	biological_process	13	1	2866	2	25074	0.215543
GO:0071395	cellular response to jasmonic acid stimulus	biological_process	7	1	2866	2	25074	0.215543
GO:0008940	nitrate reductase activity	molecular_function	6	1	2866	2	25074	0.215543
GO:0034337	RNA folding	biological_process	4	1	2866	2	25074	0.215543
GO:0052894	norspermine:oxygen oxidoreductase activity	molecular_function	7	1	2866	2	25074	0.215543
GO:0051493	regulation of cytoskeleton organization	biological_process	8	1	2866	2	25074	0.215543
GO:0050281	serine-glyoxylate transaminase activity	molecular_function	7	1	2866	2	25074	0.215543
GO:0004740	pyruvate dehydrogenase (acetyl-transferring) kinase activity	molecular_function	8	1	2866	2	25074	0.215543
GO:1902749	regulation of cell cycle G2/M phase transition	biological_process	9	1	2866	2	25074	0.215543
GO:0010330	cellulose synthase complex	cellular_component	6	1	2866	2	25074	0.215543
GO:0009765	photosynthesis, light harvesting	biological_process	6	1	2866	2	25074	0.215543
GO:0080095	phosphatidylethanolamine-sterol O-acyltransferase activity	molecular_function	8	1	2866	2	25074	0.215543
GO:0071216	cellular response to biotic stimulus	biological_process	5	1	2866	2	25074	0.215543
GO:0016701	oxidoreductase activity, acting on single donors with incorporation of molecular oxygen	molecular_function	5	1	2866	2	25074	0.215543
GO:2000082	regulation of L-ascorbic acid biosynthetic process	biological_process	8	1	2866	2	25074	0.215543
GO:0004496	mevalonate kinase activity	molecular_function	7	1	2866	2	25074	0.215543
GO:0102344	3-hydroxy-behenoyl-CoA dehydratase activity	molecular_function	7	1	2866	2	25074	0.215543
GO:1901349	glucosinolate transport	biological_process	9	1	2866	2	25074	0.215543
GO:0030447	filamentous growth	biological_process	4	1	2866	2	25074	0.215543
GO:0008153	para-aminobenzoic acid biosynthetic process	biological_process	11	1	2866	2	25074	0.215543
GO:0036170	filamentous growth of a population of unicellular organisms in response to starvation	biological_process	6	1	2866	2	25074	0.215543
GO:0010226	response to lithium ion	biological_process	7	1	2866	2	25074	0.215543
GO:0004561	alpha-N-acetylglucosaminidase activity	molecular_function	8	1	2866	2	25074	0.215543
GO:0007420	brain development	biological_process	6	1	2866	2	25074	0.215543
GO:0004760	serine-pyruvate transaminase activity	molecular_function	7	1	2866	2	25074	0.215543
GO:0034214	protein hexamerization	biological_process	8	1	2866	2	25074	0.215543
GO:0052895	N1-acetylspermine:oxygen oxidoreductase (N1-acetylspermidine-forming) activity	molecular_function	7	1	2866	2	25074	0.215543
GO:0048439	flower morphogenesis	biological_process	5	1	2866	2	25074	0.215543
GO:0010336	gibberellic acid homeostasis	biological_process	9	1	2866	2	25074	0.215543
GO:1902884	positive regulation of response to oxidative stress	biological_process	7	1	2866	2	25074	0.215543
GO:0050113	inositol oxygenase activity	molecular_function	6	1	2866	2	25074	0.215543
GO:1900025	negative regulation of substrate adhesion-dependent cell spreading	biological_process	10	1	2866	2	25074	0.215543
GO:0080176	xyloglucan 1,6-alpha-xylosidase activity	molecular_function	7	1	2866	2	25074	0.215543
GO:0007154	cell communication	biological_process	4	1	2866	2	25074	0.215543
GO:0071370	cellular response to gibberellin stimulus	biological_process	7	1	2866	2	25074	0.215543
GO:0004075	biotin carboxylase activity	molecular_function	6	1	2866	2	25074	0.215543
GO:0102345	3-hydroxy-lignoceroyl-CoA dehydratase activity	molecular_function	7	1	2866	2	25074	0.215543
GO:0015099	nickel cation transmembrane transporter activity	molecular_function	10	1	2866	2	25074	0.215543
GO:0097708	intracellular vesicle	cellular_component	6	1	2866	2	25074	0.215543
GO:0000703	oxidized pyrimidine nucleobase lesion DNA N-glycosylase activity	molecular_function	9	1	2866	2	25074	0.215543
GO:0045842	positive regulation of mitotic metaphase/anaphase transition	biological_process	12	1	2866	2	25074	0.215543
GO:0019310	inositol catabolic process	biological_process	8	1	2866	2	25074	0.215543
GO:0043157	response to cation stress	biological_process	7	1	2866	2	25074	0.215543
GO:0008064	regulation of actin polymerization or depolymerization	biological_process	7	1	2866	2	25074	0.215543
GO:0043462	regulation of ATPase activity	biological_process	7	1	2866	2	25074	0.215543
GO:0080169	cellular response to boron-containing substance deprivation	biological_process	9	1	2866	2	25074	0.215543
GO:0009703	nitrate reductase (NADH) activity	molecular_function	7	1	2866	2	25074	0.215543
GO:0006953	acute-phase response	biological_process	8	1	2866	2	25074	0.215543
GO:0006654	phosphatidic acid biosynthetic process	biological_process	10	1	2866	2	25074	0.215543
GO:0034470	ncRNA processing	biological_process	10	1	2866	2	25074	0.215543
GO:0007596	blood coagulation	biological_process	7	1	2866	2	25074	0.215543
GO:0046487	glyoxylate metabolic process	biological_process	6	1	2866	2	25074	0.215543
GO:0016094	polyprenol biosynthetic process	biological_process	9	1	2866	2	25074	0.215543
GO:0016119	carotene metabolic process	biological_process	9	1	2866	2	25074	0.215543
GO:0051070	galactomannan biosynthetic process	biological_process	8	1	2866	2	25074	0.215543
GO:1902326	positive regulation of chlorophyll biosynthetic process	biological_process	10	1	2866	2	25074	0.215543
GO:0046689	response to mercury ion	biological_process	7	1	2866	2	25074	0.215543
GO:0010230	alternative respiration	biological_process	9	1	2866	2	25074	0.215543
GO:0019265	glycine biosynthetic process, by transamination of glyoxylate	biological_process	13	1	2866	2	25074	0.215543
GO:0009888	tissue development	biological_process	5	1	2866	2	25074	0.215543
GO:0009697	salicylic acid biosynthetic process	biological_process	8	1	2866	2	25074	0.215543
GO:0032922	circadian regulation of gene expression	biological_process	5	1	2866	2	25074	0.215543
GO:0016630	protochlorophyllide reductase activity	molecular_function	7	1	2866	2	25074	0.215543
GO:0070971	endoplasmic reticulum exit site	cellular_component	7	1	2866	2	25074	0.215543
GO:0003842	1-pyrroline-5-carboxylate dehydrogenase activity	molecular_function	7	1	2866	2	25074	0.215543
GO:0098504	DNA 3' dephosphorylation involved in DNA repair	biological_process	10	1	2866	2	25074	0.215543
GO:0030644	cellular chloride ion homeostasis	biological_process	11	1	2866	2	25074	0.215543
GO:0042351	'de novo' GDP-L-fucose biosynthetic process	biological_process	11	1	2866	2	25074	0.215543
GO:0008696	4-amino-4-deoxychorismate lyase activity	molecular_function	7	1	2866	2	25074	0.215543
GO:0004385	guanylate kinase activity	molecular_function	8	1	2866	2	25074	0.215543
GO:0047661	amino-acid racemase activity	molecular_function	8	1	2866	2	25074	0.215543
GO:0050464	nitrate reductase (NADPH) activity	molecular_function	7	1	2866	2	25074	0.215543
GO:0009972	cytidine deamination	biological_process	13	1	2866	2	25074	0.215543
GO:0000188	inactivation of MAPK activity	biological_process	13	1	2866	2	25074	0.215543
GO:1901347	negative regulation of secondary cell wall biogenesis	biological_process	8	1	2866	2	25074	0.215543
GO:0004665	prephenate dehydrogenase (NADP+) activity	molecular_function	7	1	2866	2	25074	0.215543
GO:0046404	ATP-dependent polydeoxyribonucleotide 5'-hydroxyl-kinase activity	molecular_function	9	1	2866	2	25074	0.215543
GO:1990067	intrachromosomal DNA recombination	biological_process	9	1	2866	2	25074	0.215543
GO:0098506	polynucleotide 3' dephosphorylation	biological_process	8	1	2866	2	25074	0.215543
GO:0048017	inositol lipid-mediated signaling	biological_process	6	1	2866	2	25074	0.215543
GO:0048587	regulation of short-day photoperiodism, flowering	biological_process	9	1	2866	2	25074	0.215543
GO:0045547	dehydrodolichyl diphosphate synthase activity	molecular_function	7	1	2866	2	25074	0.215543
GO:0103095	wax ester synthase activity	molecular_function	7	1	2866	2	25074	0.215543
GO:0019408	dolichol biosynthetic process	biological_process	10	1	2866	2	25074	0.215543
GO:0046403	polynucleotide 3'-phosphatase activity	molecular_function	9	1	2866	2	25074	0.215543
GO:0015675	nickel cation transport	biological_process	10	1	2866	2	25074	0.215543
GO:0090449	phloem glucosinolate loading	biological_process	9	1	2866	2	25074	0.215543
GO:0000032	cell wall mannoprotein biosynthetic process	biological_process	10	1	2866	2	25074	0.215543
GO:0080149	sucrose induced translational repression	biological_process	12	1	2866	2	25074	0.215543
GO:0035435	phosphate ion transmembrane transport	biological_process	10	1	2866	2	25074	0.215543
GO:0052865	1-deoxy-D-xylulose 5-phosphate biosynthetic process	biological_process	8	1	2866	2	25074	0.215543
GO:0004038	allantoinase activity	molecular_function	7	1	2866	2	25074	0.215543
GO:0061634	alpha-D-xyloside xylohydrolase	molecular_function	7	1	2866	2	25074	0.215543
GO:0080096	phosphatidate-sterol O-acyltransferase activity	molecular_function	8	1	2866	2	25074	0.215543
GO:0009312	oligosaccharide biosynthetic process	biological_process	7	1	2866	2	25074	0.215543
GO:0009702	L-arabinokinase activity	molecular_function	7	1	2866	2	25074	0.215543
GO:0002094	polyprenyltransferase activity	molecular_function	7	1	2866	2	25074	0.215543
GO:0003885	D-arabinono-1,4-lactone oxidase activity	molecular_function	7	1	2866	2	25074	0.215543
GO:0005604	basement membrane	cellular_component	6	1	2866	2	25074	0.215543
GO:0016624	oxidoreductase activity, acting on the aldehyde or oxo group of donors, disulfide as acceptor	molecular_function	6	1	2866	2	25074	0.215543
GO:0006725	cellular aromatic compound metabolic process	biological_process	5	1	2866	2	25074	0.215543
GO:0043546	molybdopterin cofactor binding	molecular_function	6	1	2866	2	25074	0.215543
GO:0090448	glucosinolate:proton symporter activity	molecular_function	8	1	2866	2	25074	0.215543
GO:1904277	negative regulation of wax biosynthetic process	biological_process	8	1	2866	2	25074	0.215543
GO:0102983	xylogalacturonan beta-1,3-xylosyltransferase activity	molecular_function	7	1	2866	2	25074	0.215543
GO:0010331	gibberellin binding	molecular_function	6	1	2866	2	25074	0.215543
GO:0015267	channel activity	molecular_function	6	1	2866	2	25074	0.215543
GO:1900111	positive regulation of histone H3-K9 dimethylation	biological_process	13	1	2866	2	25074	0.215543
GO:0009954	proximal/distal pattern formation	biological_process	6	1	2866	2	25074	0.215543
GO:0017017	MAP kinase tyrosine/serine/threonine phosphatase activity	molecular_function	10	1	2866	2	25074	0.215543
GO:1901333	positive regulation of lateral root development	biological_process	9	1	2866	2	25074	0.215543
GO:0010392	galactoglucomannan metabolic process	biological_process	8	1	2866	2	25074	0.215543
GO:0051511	negative regulation of unidimensional cell growth	biological_process	8	1	2866	2	25074	0.215543
GO:0102966	arachidoyl-CoA:1-dodecanol O-acyltransferase activity	molecular_function	7	1	2866	2	25074	0.215543
GO:0047810	D-alanine:2-oxoglutarate aminotransferase activity	molecular_function	7	1	2866	2	25074	0.215543
GO:0034375	high-density lipoprotein particle remodeling	biological_process	9	1	2866	2	25074	0.215543
GO:0031405	lipoic acid binding	molecular_function	6	1	2866	2	25074	0.215543
GO:0004126	cytidine deaminase activity	molecular_function	7	1	2866	2	25074	0.215543
GO:0005731	nucleolus organizer region	cellular_component	8	1	2866	2	25074	0.215543
GO:0090071	negative regulation of ribosome biogenesis	biological_process	7	1	2866	2	25074	0.215543
GO:0102343	3-hydroxy-arachidoyl-CoA dehydratase activity	molecular_function	7	1	2866	2	25074	0.215543
GO:0008144	drug binding	molecular_function	4	1	2866	2	25074	0.215543
GO:0023052	signaling	biological_process	3	1	2866	2	25074	0.215543
GO:0008977	prephenate dehydrogenase (NAD+) activity	molecular_function	7	1	2866	2	25074	0.215543
GO:0080136	priming of cellular response to stress	biological_process	7	1	2866	2	25074	0.215543
GO:0042353	fucose biosynthetic process	biological_process	9	1	2866	2	25074	0.215543
GO:0010322	regulation of isopentenyl diphosphate biosynthetic process, methylerythritol 4-phosphate pathway	biological_process	8	1	2866	2	25074	0.215543
GO:0009658	chloroplast organization	biological_process	7	21	2866	153	25074	0.217322
GO:0005773	vacuole	cellular_component	6	70	2866	558	25074	0.218749
GO:0003333	amino acid transmembrane transport	biological_process	11	11	2866	74	25074	0.221124
GO:0005516	calmodulin binding	molecular_function	5	25	2866	186	25074	0.222885
GO:0005507	copper ion binding	molecular_function	8	22	2866	162	25074	0.225568
GO:0004722	protein serine/threonine phosphatase activity	molecular_function	9	20	2866	146	25074	0.226892
GO:0007143	female meiotic nuclear division	biological_process	5	2	2866	8	25074	0.230325
GO:0016236	macroautophagy	biological_process	7	2	2866	8	25074	0.230325
GO:0009648	photoperiodism	biological_process	7	2	2866	8	25074	0.230325
GO:0019139	cytokinin dehydrogenase activity	molecular_function	6	2	2866	8	25074	0.230325
GO:0052691	UDP-arabinopyranose mutase activity	molecular_function	6	2	2866	8	25074	0.230325
GO:0008146	sulfotransferase activity	molecular_function	6	2	2866	8	25074	0.230325
GO:0051777	ent-kaurenoate oxidase activity	molecular_function	7	2	2866	8	25074	0.230325
GO:0060918	auxin transport	biological_process	7	2	2866	8	25074	0.230325
GO:0045926	negative regulation of growth	biological_process	6	2	2866	8	25074	0.230325
GO:0046785	microtubule polymerization	biological_process	9	2	2866	8	25074	0.230325
GO:0008281	sulfonylurea receptor activity	molecular_function	6	2	2866	8	25074	0.230325
GO:0009942	longitudinal axis specification	biological_process	7	2	2866	8	25074	0.230325
GO:1990069	stomatal opening	biological_process	5	2	2866	8	25074	0.230325
GO:0003825	alpha,alpha-trehalose-phosphate synthase (UDP-forming) activity	molecular_function	8	2	2866	8	25074	0.230325
GO:0009522	photosystem I	cellular_component	7	2	2866	8	25074	0.230325
GO:0033356	UDP-L-arabinose metabolic process	biological_process	6	2	2866	8	25074	0.230325
GO:0009927	histidine phosphotransfer kinase activity	molecular_function	8	2	2866	8	25074	0.230325
GO:0070413	trehalose metabolism in response to stress	biological_process	9	2	2866	8	25074	0.230325
GO:0000210	NAD+ diphosphatase activity	molecular_function	9	2	2866	8	25074	0.230325
GO:0010178	IAA-amino acid conjugate hydrolase activity	molecular_function	6	2	2866	8	25074	0.230325
GO:0044267	cellular protein metabolic process	biological_process	7	2	2866	8	25074	0.230325
GO:0009823	cytokinin catabolic process	biological_process	7	2	2866	8	25074	0.230325
GO:0005504	fatty acid binding	molecular_function	5	2	2866	8	25074	0.230325
GO:0009226	nucleotide-sugar biosynthetic process	biological_process	9	2	2866	8	25074	0.230325
GO:0006101	citrate metabolic process	biological_process	7	2	2866	8	25074	0.230325
GO:0016618	hydroxypyruvate reductase activity	molecular_function	7	2	2866	8	25074	0.230325
GO:0047631	ADP-ribose diphosphatase activity	molecular_function	8	2	2866	8	25074	0.230325
GO:0080037	negative regulation of cytokinin-activated signaling pathway	biological_process	9	2	2866	8	25074	0.230325
GO:0003994	aconitate hydratase activity	molecular_function	7	2	2866	8	25074	0.230325
GO:0071333	cellular response to glucose stimulus	biological_process	10	2	2866	8	25074	0.230325
GO:1902584	positive regulation of response to water deprivation	biological_process	7	2	2866	8	25074	0.230325
GO:0010069	zygote asymmetric cytokinesis in embryo sac	biological_process	8	2	2866	8	25074	0.230325
GO:0005788	endoplasmic reticulum lumen	cellular_component	7	5	2866	29	25074	0.231921
GO:0006464	cellular protein modification process	biological_process	8	5	2866	29	25074	0.231921
GO:0010431	seed maturation	biological_process	5	5	2866	29	25074	0.231921
GO:0009911	positive regulation of flower development	biological_process	9	5	2866	29	25074	0.231921
GO:0042803	protein homodimerization activity	molecular_function	6	24	2866	179	25074	0.232274
GO:0009816	defense response to bacterium, incompatible interaction	biological_process	7	7	2866	44	25074	0.232851
GO:0042128	nitrate assimilation	biological_process	8	7	2866	44	25074	0.232851
GO:0033612	receptor serine/threonine kinase binding	molecular_function	6	4	2866	22	25074	0.238677
GO:0008483	transaminase activity	molecular_function	6	4	2866	22	25074	0.238677
GO:0009736	cytokinin-activated signaling pathway	biological_process	6	8	2866	52	25074	0.23896
GO:0016791	phosphatase activity	molecular_function	7	8	2866	52	25074	0.23896
GO:0010077	maintenance of inflorescence meristem identity	biological_process	6	3	2866	15	25074	0.241472
GO:0016117	carotenoid biosynthetic process	biological_process	11	3	2866	15	25074	0.241472
GO:0006561	proline biosynthetic process	biological_process	12	3	2866	15	25074	0.241472
GO:0048511	rhythmic process	biological_process	3	3	2866	15	25074	0.241472
GO:0046856	phosphatidylinositol dephosphorylation	biological_process	10	3	2866	15	25074	0.241472
GO:0008195	phosphatidate phosphatase activity	molecular_function	8	3	2866	15	25074	0.241472
GO:0031410	cytoplasmic vesicle	cellular_component	6	3	2866	15	25074	0.241472
GO:0033500	carbohydrate homeostasis	biological_process	7	3	2866	15	25074	0.241472
GO:0009904	chloroplast accumulation movement	biological_process	9	3	2866	15	25074	0.241472
GO:0003968	RNA-directed 5'-3' RNA polymerase activity	molecular_function	9	3	2866	15	25074	0.241472
GO:0000977	RNA polymerase II regulatory region sequence-specific DNA binding	molecular_function	9	25	2866	189	25074	0.247922
GO:0043424	protein histidine kinase binding	molecular_function	8	7	2866	45	25074	0.250723
GO:0016036	cellular response to phosphate starvation	biological_process	9	7	2866	45	25074	0.250723
GO:0006508	proteolysis	biological_process	7	38	2866	297	25074	0.253039
GO:0010218	response to far red light	biological_process	8	5	2866	30	25074	0.254218
GO:0009825	multidimensional cell growth	biological_process	5	5	2866	30	25074	0.254218
GO:0004197	cysteine-type endopeptidase activity	molecular_function	8	9	2866	61	25074	0.258624
GO:0000209	protein polyubiquitination	biological_process	12	11	2866	77	25074	0.261668
GO:0046872	metal ion binding	molecular_function	6	141	2866	1171	25074	0.263546
GO:0009749	response to glucose	biological_process	9	4	2866	23	25074	0.264877
GO:0006012	galactose metabolic process	biological_process	8	4	2866	23	25074	0.264877
GO:0010073	meristem maintenance	biological_process	4	4	2866	23	25074	0.264877
GO:0010187	negative regulation of seed germination	biological_process	10	4	2866	23	25074	0.264877
GO:0010468	regulation of gene expression	biological_process	7	15	2866	110	25074	0.272914
GO:0052747	sinapyl alcohol dehydrogenase activity	molecular_function	7	3	2866	16	25074	0.273844
GO:0048235	pollen sperm cell differentiation	biological_process	5	3	2866	16	25074	0.273844
GO:0010584	pollen exine formation	biological_process	8	3	2866	16	25074	0.273844
GO:0043097	pyrimidine nucleoside salvage	biological_process	9	3	2866	16	25074	0.273844
GO:0004849	uridine kinase activity	molecular_function	9	3	2866	16	25074	0.273844
GO:0004012	phospholipid-translocating ATPase activity	molecular_function	6	3	2866	16	25074	0.273844
GO:0006206	pyrimidine nucleobase metabolic process	biological_process	9	3	2866	16	25074	0.273844
GO:0040008	regulation of growth	biological_process	5	9	2866	62	25074	0.274401
GO:0031936	negative regulation of chromatin silencing	biological_process	10	2	2866	9	25074	0.27502
GO:0009229	thiamine diphosphate biosynthetic process	biological_process	8	2	2866	9	25074	0.27502
GO:0046470	phosphatidylcholine metabolic process	biological_process	9	2	2866	9	25074	0.27502
GO:0009514	glyoxysome	cellular_component	8	2	2866	9	25074	0.27502
GO:0008610	lipid biosynthetic process	biological_process	6	2	2866	9	25074	0.27502
GO:0010497	plasmodesmata-mediated intercellular transport	biological_process	7	2	2866	9	25074	0.27502
GO:0046839	phospholipid dephosphorylation	biological_process	8	2	2866	9	25074	0.27502
GO:0002576	platelet degranulation	biological_process	9	2	2866	9	25074	0.27502
GO:0046930	pore complex	cellular_component	5	2	2866	9	25074	0.27502
GO:1901371	regulation of leaf morphogenesis	biological_process	8	2	2866	9	25074	0.27502
GO:0004470	malic enzyme activity	molecular_function	7	2	2866	9	25074	0.27502
GO:0032454	histone demethylase activity (H3-K9 specific)	molecular_function	6	2	2866	9	25074	0.27502
GO:0004345	glucose-6-phosphate dehydrogenase activity	molecular_function	7	2	2866	9	25074	0.27502
GO:0008142	oxysterol binding	molecular_function	7	2	2866	9	25074	0.27502
GO:0004471	malate dehydrogenase (decarboxylating) (NAD+) activity	molecular_function	8	2	2866	9	25074	0.27502
GO:0102391	decanoate-CoA ligase activity	molecular_function	9	2	2866	9	25074	0.27502
GO:2000033	regulation of seed dormancy process	biological_process	10	2	2866	9	25074	0.27502
GO:0031090	organelle membrane	cellular_component	4	2	2866	9	25074	0.27502
GO:0016652	oxidoreductase activity, acting on NAD(P)H, NAD(P) as acceptor	molecular_function	6	2	2866	9	25074	0.27502
GO:0016605	PML body	cellular_component	8	2	2866	9	25074	0.27502
GO:0000978	RNA polymerase II proximal promoter sequence-specific DNA binding	molecular_function	10	2	2866	9	25074	0.27502
GO:0005978	glycogen biosynthetic process	biological_process	10	2	2866	9	25074	0.27502
GO:0004350	glutamate-5-semialdehyde dehydrogenase activity	molecular_function	7	2	2866	9	25074	0.27502
GO:0016597	amino acid binding	molecular_function	7	2	2866	9	25074	0.27502
GO:0005515	protein binding	molecular_function	4	341	2866	2896	25074	0.276645
GO:0008150	biological_process	biological_process	2	354	2866	3010	25074	0.28056
GO:0004675	transmembrane receptor protein serine/threonine kinase activity	molecular_function	9	16	2866	119	25074	0.283073
GO:0022857	transmembrane transporter activity	molecular_function	4	20	2866	152	25074	0.285567
GO:0009742	brassinosteroid mediated signaling pathway	biological_process	7	11	2866	79	25074	0.289973
GO:0048653	anther development	biological_process	5	4	2866	24	25074	0.291564
GO:0051753	mannan synthase activity	molecular_function	9	4	2866	24	25074	0.291564
GO:0019762	glucosinolate catabolic process	biological_process	9	4	2866	24	25074	0.291564
GO:0016853	isomerase activity	molecular_function	4	4	2866	24	25074	0.291564
GO:0005634	nucleus	cellular_component	6	817	2866	7038	25074	0.296732
GO:0009055	electron transfer activity	molecular_function	5	14	2866	104	25074	0.298952
GO:0008219	cell death	biological_process	4	5	2866	32	25074	0.300181
GO:0042938	dipeptide transport	biological_process	10	5	2866	32	25074	0.300181
GO:0007568	aging	biological_process	4	5	2866	32	25074	0.300181
GO:0005986	sucrose biosynthetic process	biological_process	9	5	2866	32	25074	0.300181
GO:0050897	cobalt ion binding	molecular_function	8	6	2866	40	25074	0.30451
GO:0005764	lysosome	cellular_component	8	6	2866	40	25074	0.30451
GO:0031977	thylakoid lumen	cellular_component	6	6	2866	40	25074	0.30451
GO:0010118	stomatal movement	biological_process	4	6	2866	40	25074	0.30451
GO:0035102	PRC1 complex	cellular_component	7	1	2866	3	25074	0.305214
GO:0080005	photosystem stoichiometry adjustment	biological_process	8	1	2866	3	25074	0.305214
GO:0032365	intracellular lipid transport	biological_process	8	1	2866	3	25074	0.305214
GO:0047517	1,4-beta-D-xylan synthase activity	molecular_function	7	1	2866	3	25074	0.305214
GO:0090428	perianth development	biological_process	6	1	2866	3	25074	0.305214
GO:2000038	regulation of stomatal complex development	biological_process	8	1	2866	3	25074	0.305214
GO:0043141	ATP-dependent 5'-3' DNA helicase activity	molecular_function	12	1	2866	3	25074	0.305214
GO:0061158	3'-UTR-mediated mRNA destabilization	biological_process	12	1	2866	3	25074	0.305214
GO:0018316	peptide cross-linking via L-cystine	biological_process	10	1	2866	3	25074	0.305214
GO:0006723	cuticle hydrocarbon biosynthetic process	biological_process	5	1	2866	3	25074	0.305214
GO:0042157	lipoprotein metabolic process	biological_process	7	1	2866	3	25074	0.305214
GO:0048438	floral whorl development	biological_process	5	1	2866	3	25074	0.305214
GO:0048575	short-day photoperiodism, flowering	biological_process	9	1	2866	3	25074	0.305214
GO:0080153	negative regulation of reductive pentose-phosphate cycle	biological_process	8	1	2866	3	25074	0.305214
GO:0045995	regulation of embryonic development	biological_process	7	1	2866	3	25074	0.305214
GO:2000037	regulation of stomatal complex patterning	biological_process	7	1	2866	3	25074	0.305214
GO:0030991	intraciliary transport particle A	cellular_component	4	1	2866	3	25074	0.305214
GO:0006571	tyrosine biosynthetic process	biological_process	11	1	2866	3	25074	0.305214
GO:0003863	3-methyl-2-oxobutanoate dehydrogenase (2-methylpropanoyl-transferring) activity	molecular_function	7	1	2866	3	25074	0.305214
GO:0046103	inosine biosynthetic process	biological_process	12	1	2866	3	25074	0.305214
GO:0004838	L-tyrosine:2-oxoglutarate aminotransferase activity	molecular_function	8	1	2866	3	25074	0.305214
GO:0010225	response to UV-C	biological_process	8	1	2866	3	25074	0.305214
GO:0045156	electron transporter, transferring electrons within the cyclic electron transport pathway of photosynthesis activity	molecular_function	6	1	2866	3	25074	0.305214
GO:0032586	protein storage vacuole membrane	cellular_component	9	1	2866	3	25074	0.305214
GO:1905615	positive regulation of developmental vegetative growth	biological_process	8	1	2866	3	25074	0.305214
GO:0004146	dihydrofolate reductase activity	molecular_function	7	1	2866	3	25074	0.305214
GO:0009682	induced systemic resistance	biological_process	9	1	2866	3	25074	0.305214
GO:0002764	immune response-regulating signaling pathway	biological_process	5	1	2866	3	25074	0.305214
GO:1902025	nitrate import	biological_process	10	1	2866	3	25074	0.305214
GO:0004421	hydroxymethylglutaryl-CoA synthase activity	molecular_function	7	1	2866	3	25074	0.305214
GO:0090549	response to carbon starvation	biological_process	6	1	2866	3	25074	0.305214
GO:0006154	adenosine catabolic process	biological_process	7	1	2866	3	25074	0.305214
GO:0009234	menaquinone biosynthetic process	biological_process	8	1	2866	3	25074	0.305214
GO:0047150	betaine-homocysteine S-methyltransferase activity	molecular_function	8	1	2866	3	25074	0.305214
GO:0030833	regulation of actin filament polymerization	biological_process	8	1	2866	3	25074	0.305214
GO:2000693	positive regulation of seed maturation	biological_process	9	1	2866	3	25074	0.305214
GO:0010231	maintenance of seed dormancy	biological_process	6	1	2866	3	25074	0.305214
GO:0004751	ribose-5-phosphate isomerase activity	molecular_function	7	1	2866	3	25074	0.305214
GO:0010220	positive regulation of vernalization response	biological_process	8	1	2866	3	25074	0.305214
GO:1905177	tracheary element differentiation	biological_process	6	1	2866	3	25074	0.305214
GO:0016872	intramolecular lyase activity	molecular_function	5	1	2866	3	25074	0.305214
GO:0030479	actin cortical patch	cellular_component	6	1	2866	3	25074	0.305214
GO:0016805	dipeptidase activity	molecular_function	8	1	2866	3	25074	0.305214
GO:0033481	galacturonate biosynthetic process	biological_process	9	1	2866	3	25074	0.305214
GO:0071454	cellular response to anoxia	biological_process	6	1	2866	3	25074	0.305214
GO:0010291	carotene beta-ring hydroxylase activity	molecular_function	6	1	2866	3	25074	0.305214
GO:0090410	malonate catabolic process	biological_process	10	1	2866	3	25074	0.305214
GO:0052837	thiazole biosynthetic process	biological_process	8	1	2866	3	25074	0.305214
GO:0046208	spermine catabolic process	biological_process	11	1	2866	3	25074	0.305214
GO:0051650	establishment of vesicle localization	biological_process	7	1	2866	3	25074	0.305214
GO:0019676	ammonia assimilation cycle	biological_process	12	1	2866	3	25074	0.305214
GO:0051013	microtubule severing	biological_process	8	1	2866	3	25074	0.305214
GO:0071586	CAAX-box protein processing	biological_process	9	1	2866	3	25074	0.305214
GO:0006883	cellular sodium ion homeostasis	biological_process	11	1	2866	3	25074	0.305214
GO:0034626	fatty acid elongation, polyunsaturated fatty acid	biological_process	13	1	2866	3	25074	0.305214
GO:0008661	1-deoxy-D-xylulose-5-phosphate synthase activity	molecular_function	6	1	2866	3	25074	0.305214
GO:0006971	hypotonic response	biological_process	6	1	2866	3	25074	0.305214
GO:0019218	regulation of steroid metabolic process	biological_process	8	1	2866	3	25074	0.305214
GO:0006183	GTP biosynthetic process	biological_process	12	1	2866	3	25074	0.305214
GO:0004105	choline-phosphate cytidylyltransferase activity	molecular_function	8	1	2866	3	25074	0.305214
GO:1903086	negative regulation of sinapate ester biosynthetic process	biological_process	9	1	2866	3	25074	0.305214
GO:0010358	leaf shaping	biological_process	5	1	2866	3	25074	0.305214
GO:0048498	establishment of petal orientation	biological_process	6	1	2866	3	25074	0.305214
GO:2000023	regulation of lateral root development	biological_process	9	1	2866	3	25074	0.305214
GO:0009629	response to gravity	biological_process	5	1	2866	3	25074	0.305214
GO:0015930	glutamate synthase activity	molecular_function	6	1	2866	3	25074	0.305214
GO:0008352	katanin complex	cellular_component	5	1	2866	3	25074	0.305214
GO:0019367	fatty acid elongation, saturated fatty acid	biological_process	12	1	2866	3	25074	0.305214
GO:0030931	heterotetrameric ADPG pyrophosphorylase complex	cellular_component	5	1	2866	3	25074	0.305214
GO:0004152	dihydroorotate dehydrogenase activity	molecular_function	7	1	2866	3	25074	0.305214
GO:1904143	positive regulation of carotenoid biosynthetic process	biological_process	9	1	2866	3	25074	0.305214
GO:0016469	proton-transporting two-sector ATPase complex	cellular_component	5	1	2866	3	25074	0.305214
GO:0080085	signal recognition particle, chloroplast targeting	cellular_component	7	1	2866	3	25074	0.305214
GO:0030957	Tat protein binding	molecular_function	8	1	2866	3	25074	0.305214
GO:0090409	malonyl-CoA synthetase activity	molecular_function	7	1	2866	3	25074	0.305214
GO:0036094	small molecule binding	molecular_function	4	1	2866	3	25074	0.305214
GO:0071712	ER-associated misfolded protein catabolic process	biological_process	10	1	2866	3	25074	0.305214
GO:0000147	actin cortical patch assembly	biological_process	6	1	2866	3	25074	0.305214
GO:0090706	specification of plant organ position	biological_process	6	1	2866	3	25074	0.305214
GO:0046861	glyoxysomal membrane	cellular_component	9	1	2866	3	25074	0.305214
GO:0018131	oxazole or thiazole biosynthetic process	biological_process	7	1	2866	3	25074	0.305214
GO:0043103	hypoxanthine salvage	biological_process	12	1	2866	3	25074	0.305214
GO:0050268	coniferyl-alcohol dehydrogenase activity	molecular_function	7	1	2866	3	25074	0.305214
GO:0002143	tRNA wobble position uridine thiolation	biological_process	15	1	2866	3	25074	0.305214
GO:0009554	megasporogenesis	biological_process	7	1	2866	3	25074	0.305214
GO:0048658	anther wall tapetum development	biological_process	5	1	2866	3	25074	0.305214
GO:0010283	pinoresinol reductase activity	molecular_function	7	1	2866	3	25074	0.305214
GO:0034625	fatty acid elongation, monounsaturated fatty acid	biological_process	13	1	2866	3	25074	0.305214
GO:0045488	pectin metabolic process	biological_process	8	1	2866	3	25074	0.305214
GO:0090548	response to nitrate starvation	biological_process	6	1	2866	3	25074	0.305214
GO:0051666	actin cortical patch localization	biological_process	5	1	2866	3	25074	0.305214
GO:0047036	codeinone reductase (NADPH) activity	molecular_function	7	1	2866	3	25074	0.305214
GO:0034007	S-linalool synthase activity	molecular_function	7	1	2866	3	25074	0.305214
GO:0015194	L-serine transmembrane transporter activity	molecular_function	9	1	2866	3	25074	0.305214
GO:0009970	cellular response to sulfate starvation	biological_process	9	1	2866	3	25074	0.305214
GO:0046029	mannitol dehydrogenase activity	molecular_function	7	1	2866	3	25074	0.305214
GO:0005534	galactose binding	molecular_function	6	1	2866	3	25074	0.305214
GO:0047066	phospholipid-hydroperoxide glutathione peroxidase activity	molecular_function	6	1	2866	3	25074	0.305214
GO:0047681	aryl-alcohol dehydrogenase (NADP+) activity	molecular_function	7	1	2866	3	25074	0.305214
GO:0019013	viral nucleocapsid	cellular_component	4	1	2866	3	25074	0.305214
GO:0042989	sequestering of actin monomers	biological_process	10	1	2866	3	25074	0.305214
GO:2000014	regulation of endosperm development	biological_process	9	1	2866	3	25074	0.305214
GO:0017046	peptide hormone binding	molecular_function	6	1	2866	3	25074	0.305214
GO:0045485	omega-6 fatty acid desaturase activity	molecular_function	6	1	2866	3	25074	0.305214
GO:0070417	cellular response to cold	biological_process	6	3	2866	17	25074	0.306613
GO:0010030	positive regulation of seed germination	biological_process	10	3	2866	17	25074	0.306613
GO:0018105	peptidyl-serine phosphorylation	biological_process	10	14	2866	105	25074	0.311657
GO:0006006	glucose metabolic process	biological_process	8	4	2866	25	25074	0.318579
GO:0016705	oxidoreductase activity, acting on paired donors, with incorporation or reduction of molecular oxygen	molecular_function	5	4	2866	25	25074	0.318579
GO:0030267	glyoxylate reductase (NADP) activity	molecular_function	7	2	2866	10	25074	0.319557
GO:0010109	regulation of photosynthesis	biological_process	7	2	2866	10	25074	0.319557
GO:0015288	porin activity	molecular_function	8	2	2866	10	25074	0.319557
GO:0004373	glycogen (starch) synthase activity	molecular_function	8	2	2866	10	25074	0.319557
GO:0009963	positive regulation of flavonoid biosynthetic process	biological_process	8	2	2866	10	25074	0.319557
GO:0004017	adenylate kinase activity	molecular_function	8	2	2866	10	25074	0.319557
GO:0043023	ribosomal large subunit binding	molecular_function	6	2	2866	10	25074	0.319557
GO:0072593	reactive oxygen species metabolic process	biological_process	5	2	2866	10	25074	0.319557
GO:0045962	positive regulation of development, heterochronic	biological_process	7	2	2866	10	25074	0.319557
GO:0043687	post-translational protein modification	biological_process	9	2	2866	10	25074	0.319557
GO:0045814	negative regulation of gene expression, epigenetic	biological_process	9	2	2866	10	25074	0.319557
GO:1902347	response to strigolactone	biological_process	6	2	2866	10	25074	0.319557
GO:0004467	long-chain fatty acid-CoA ligase activity	molecular_function	8	2	2866	10	25074	0.319557
GO:0010161	red light signaling pathway	biological_process	6	2	2866	10	25074	0.319557
GO:0006869	lipid transport	biological_process	7	9	2866	65	25074	0.323207
GO:0005777	peroxisome	cellular_component	7	26	2866	206	25074	0.325594
GO:0006986	response to unfolded protein	biological_process	6	7	2866	49	25074	0.325617
GO:0003824	catalytic activity	molecular_function	3	31	2866	249	25074	0.333966
GO:0004185	serine-type carboxypeptidase activity	molecular_function	9	10	2866	74	25074	0.33693
GO:0006812	cation transport	biological_process	7	3	2866	18	25074	0.339507
GO:0009934	regulation of meristem structural organization	biological_process	7	3	2866	18	25074	0.339507
GO:0008202	steroid metabolic process	biological_process	6	3	2866	18	25074	0.339507
GO:0010197	polar nucleus fusion	biological_process	8	3	2866	18	25074	0.339507
GO:0004527	exonuclease activity	molecular_function	7	3	2866	18	25074	0.339507
GO:0008514	organic anion transmembrane transporter activity	molecular_function	7	3	2866	18	25074	0.339507
GO:0030095	chloroplast photosystem II	cellular_component	8	3	2866	18	25074	0.339507
GO:0010091	trichome branching	biological_process	8	3	2866	18	25074	0.339507
GO:0000976	transcription regulatory region sequence-specific DNA binding	molecular_function	8	4	2866	26	25074	0.34577
GO:0008194	UDP-glycosyltransferase activity	molecular_function	6	4	2866	26	25074	0.34577
GO:0016614	oxidoreductase activity, acting on CH-OH group of donors	molecular_function	5	4	2866	26	25074	0.34577
GO:0030036	actin cytoskeleton organization	biological_process	7	4	2866	26	25074	0.34577
GO:0004144	diacylglycerol O-acyltransferase activity	molecular_function	9	4	2866	26	25074	0.34577
GO:0010075	regulation of meristem growth	biological_process	7	4	2866	26	25074	0.34577
GO:0034620	cellular response to unfolded protein	biological_process	7	5	2866	34	25074	0.347286
GO:0031307	integral component of mitochondrial outer membrane	cellular_component	8	5	2866	34	25074	0.347286
GO:0015995	chlorophyll biosynthetic process	biological_process	9	5	2866	34	25074	0.347286
GO:0019748	secondary metabolic process	biological_process	4	5	2866	34	25074	0.347286
GO:0015171	amino acid transmembrane transporter activity	molecular_function	7	11	2866	83	25074	0.348815
GO:0009793	embryo development ending in seed dormancy	biological_process	5	44	2866	363	25074	0.362393
GO:0006122	mitochondrial electron transport, ubiquinol to cytochrome c	biological_process	8	2	2866	11	25074	0.363387
GO:0009501	amyloplast	cellular_component	7	2	2866	11	25074	0.363387
GO:0098869	cellular oxidant detoxification	biological_process	5	2	2866	11	25074	0.363387
GO:1901527	abscisic acid-activated signaling pathway involved in stomatal movement	biological_process	7	2	2866	11	25074	0.363387
GO:0009086	methionine biosynthetic process	biological_process	11	2	2866	11	25074	0.363387
GO:0080111	DNA demethylation	biological_process	10	2	2866	11	25074	0.363387
GO:0009011	starch synthase activity	molecular_function	8	2	2866	11	25074	0.363387
GO:0033169	histone H3-K9 demethylation	biological_process	13	2	2866	11	25074	0.363387
GO:0010158	abaxial cell fate specification	biological_process	6	2	2866	11	25074	0.363387
GO:0043171	peptide catabolic process	biological_process	8	2	2866	11	25074	0.363387
GO:0008948	oxaloacetate decarboxylase activity	molecular_function	7	2	2866	11	25074	0.363387
GO:0010271	regulation of chlorophyll catabolic process	biological_process	9	2	2866	11	25074	0.363387
GO:0030014	CCR4-NOT complex	cellular_component	4	2	2866	11	25074	0.363387
GO:0030497	fatty acid elongation	biological_process	11	2	2866	11	25074	0.363387
GO:0060548	negative regulation of cell death	biological_process	7	2	2866	11	25074	0.363387
GO:0048441	petal development	biological_process	6	2	2866	11	25074	0.363387
GO:0005778	peroxisomal membrane	cellular_component	8	6	2866	43	25074	0.367939
GO:0032502	developmental process	biological_process	3	5	2866	35	25074	0.371023
GO:1900426	positive regulation of defense response to bacterium	biological_process	8	3	2866	19	25074	0.372285
GO:0004540	ribonuclease activity	molecular_function	7	3	2866	19	25074	0.372285
GO:0042631	cellular response to water deprivation	biological_process	6	3	2866	19	25074	0.372285
GO:0016324	apical plasma membrane	cellular_component	5	3	2866	19	25074	0.372285
GO:0048574	long-day photoperiodism, flowering	biological_process	9	3	2866	19	25074	0.372285
GO:0007034	vacuolar transport	biological_process	6	3	2866	19	25074	0.372285
GO:0016157	sucrose synthase activity	molecular_function	8	3	2866	19	25074	0.372285
GO:0006368	transcription elongation from RNA polymerase II promoter	biological_process	9	4	2866	27	25074	0.372996
GO:0048481	plant ovule development	biological_process	5	4	2866	27	25074	0.372996
GO:0003678	DNA helicase activity	molecular_function	10	4	2866	27	25074	0.372996
GO:0034599	cellular response to oxidative stress	biological_process	6	9	2866	68	25074	0.373508
GO:0051287	NAD binding	molecular_function	6	8	2866	60	25074	0.378596
GO:0008643	carbohydrate transport	biological_process	7	7	2866	52	25074	0.383858
GO:0046467	membrane lipid biosynthetic process	biological_process	8	1	2866	4	25074	0.384639
GO:0016104	triterpenoid biosynthetic process	biological_process	10	1	2866	4	25074	0.384639
GO:0071497	cellular response to freezing	biological_process	7	1	2866	4	25074	0.384639
GO:0009643	photosynthetic acclimation	biological_process	8	1	2866	4	25074	0.384639
GO:0052654	L-leucine transaminase activity	molecular_function	8	1	2866	4	25074	0.384639
GO:0017040	N-acylsphingosine amidohydrolase activity	molecular_function	7	1	2866	4	25074	0.384639
GO:0042549	photosystem II stabilization	biological_process	9	1	2866	4	25074	0.384639
GO:0015976	carbon utilization	biological_process	3	1	2866	4	25074	0.384639
GO:0012511	monolayer-surrounded lipid storage body	cellular_component	7	1	2866	4	25074	0.384639
GO:0052655	L-valine transaminase activity	molecular_function	8	1	2866	4	25074	0.384639
GO:0031519	PcG protein complex	cellular_component	4	1	2866	4	25074	0.384639
GO:0046577	long-chain-alcohol oxidase activity	molecular_function	7	1	2866	4	25074	0.384639
GO:1902609	(R)-2-hydroxy-alpha-linolenic acid biosynthetic process	biological_process	12	1	2866	4	25074	0.384639
GO:0006809	nitric oxide biosynthetic process	biological_process	8	1	2866	4	25074	0.384639
GO:0032940	secretion by cell	biological_process	4	1	2866	4	25074	0.384639
GO:0052694	jasmonoyl-isoleucine-12-hydroxylase activity	molecular_function	6	1	2866	4	25074	0.384639
GO:0035721	intraciliary retrograde transport	biological_process	8	1	2866	4	25074	0.384639
GO:0044210	'de novo' CTP biosynthetic process	biological_process	13	1	2866	4	25074	0.384639
GO:0016462	pyrophosphatase activity	molecular_function	7	1	2866	4	25074	0.384639
GO:1990136	linoleate 9S-lipoxygenase activity	molecular_function	7	1	2866	4	25074	0.384639
GO:0004311	farnesyltranstransferase activity	molecular_function	7	1	2866	4	25074	0.384639
GO:0016656	monodehydroascorbate reductase (NADH) activity	molecular_function	7	1	2866	4	25074	0.384639
GO:0052656	L-isoleucine transaminase activity	molecular_function	8	1	2866	4	25074	0.384639
GO:0008113	peptide-methionine (S)-S-oxide reductase activity	molecular_function	7	1	2866	4	25074	0.384639
GO:0052901	spermine:oxygen oxidoreductase (spermidine-forming) activity	molecular_function	7	1	2866	4	25074	0.384639
GO:0010450	inflorescence meristem growth	biological_process	5	1	2866	4	25074	0.384639
GO:0015689	molybdate ion transport	biological_process	9	1	2866	4	25074	0.384639
GO:0010857	calcium-dependent protein kinase activity	molecular_function	8	1	2866	4	25074	0.384639
GO:0006152	purine nucleoside catabolic process	biological_process	10	1	2866	4	25074	0.384639
GO:0010951	negative regulation of endopeptidase activity	biological_process	11	1	2866	4	25074	0.384639
GO:0009898	cytoplasmic side of plasma membrane	cellular_component	5	1	2866	4	25074	0.384639
GO:0002215	defense response to nematode	biological_process	7	1	2866	4	25074	0.384639
GO:0010047	fruit dehiscence	biological_process	6	1	2866	4	25074	0.384639
GO:0051903	S-(hydroxymethyl)glutathione dehydrogenase activity	molecular_function	7	1	2866	4	25074	0.384639
GO:0009252	peptidoglycan biosynthetic process	biological_process	9	1	2866	4	25074	0.384639
GO:0047938	glucose-6-phosphate 1-epimerase activity	molecular_function	7	1	2866	4	25074	0.384639
GO:0008477	purine nucleosidase activity	molecular_function	7	1	2866	4	25074	0.384639
GO:0000280	nuclear division	biological_process	7	1	2866	4	25074	0.384639
GO:0031426	polycistronic mRNA processing	biological_process	11	1	2866	4	25074	0.384639
GO:0007163	establishment or maintenance of cell polarity	biological_process	4	1	2866	4	25074	0.384639
GO:0071323	cellular response to chitin	biological_process	8	1	2866	4	25074	0.384639
GO:0051980	iron-nicotianamine transmembrane transporter activity	molecular_function	12	1	2866	4	25074	0.384639
GO:0006069	ethanol oxidation	biological_process	8	1	2866	4	25074	0.384639
GO:0003865	3-oxo-5-alpha-steroid 4-dehydrogenase activity	molecular_function	7	1	2866	4	25074	0.384639
GO:0005787	signal peptidase complex	cellular_component	7	1	2866	4	25074	0.384639
GO:0050992	dimethylallyl diphosphate biosynthetic process	biological_process	9	1	2866	4	25074	0.384639
GO:0072387	flavin adenine dinucleotide metabolic process	biological_process	7	1	2866	4	25074	0.384639
GO:0051219	phosphoprotein binding	molecular_function	5	1	2866	4	25074	0.384639
GO:2000011	regulation of adaxial/abaxial pattern formation	biological_process	7	1	2866	4	25074	0.384639
GO:0046621	negative regulation of organ growth	biological_process	8	1	2866	4	25074	0.384639
GO:0018454	acetoacetyl-CoA reductase activity	molecular_function	7	1	2866	4	25074	0.384639
GO:0008898	S-adenosylmethionine-homocysteine S-methyltransferase activity	molecular_function	8	1	2866	4	25074	0.384639
GO:0051938	L-glutamate import	biological_process	11	1	2866	4	25074	0.384639
GO:0048281	inflorescence morphogenesis	biological_process	5	1	2866	4	25074	0.384639
GO:0008429	phosphatidylethanolamine binding	molecular_function	6	1	2866	4	25074	0.384639
GO:1903415	flavonoid transport from endoplasmic reticulum to plant-type vacuole	biological_process	7	1	2866	4	25074	0.384639
GO:0043447	alkane biosynthetic process	biological_process	6	1	2866	4	25074	0.384639
GO:0000293	ferric-chelate reductase activity	molecular_function	7	1	2866	4	25074	0.384639
GO:0015098	molybdate ion transmembrane transporter activity	molecular_function	8	1	2866	4	25074	0.384639
GO:0008076	voltage-gated potassium channel complex	cellular_component	9	1	2866	4	25074	0.384639
GO:0004160	dihydroxy-acid dehydratase activity	molecular_function	7	1	2866	4	25074	0.384639
GO:0008083	growth factor activity	molecular_function	7	1	2866	4	25074	0.384639
GO:0045815	positive regulation of gene expression, epigenetic	biological_process	9	1	2866	4	25074	0.384639
GO:0009612	response to mechanical stimulus	biological_process	5	1	2866	4	25074	0.384639
GO:0010617	circadian regulation of calcium ion oscillation	biological_process	5	1	2866	4	25074	0.384639
GO:0052096	formation by symbiont of syncytium involving giant cell for nutrient acquisition from host	biological_process	7	1	2866	4	25074	0.384639
GO:1901031	regulation of response to reactive oxygen species	biological_process	8	1	2866	4	25074	0.384639
GO:0033897	ribonuclease T2 activity	molecular_function	10	1	2866	4	25074	0.384639
GO:0045703	ketoreductase activity	molecular_function	6	1	2866	4	25074	0.384639
GO:0046473	phosphatidic acid metabolic process	biological_process	9	1	2866	4	25074	0.384639
GO:0044390	ubiquitin-like protein conjugating enzyme binding	molecular_function	6	1	2866	4	25074	0.384639
GO:0047372	acylglycerol lipase activity	molecular_function	7	1	2866	4	25074	0.384639
GO:0009001	serine O-acetyltransferase activity	molecular_function	9	1	2866	4	25074	0.384639
GO:0046524	sucrose-phosphate synthase activity	molecular_function	8	1	2866	4	25074	0.384639
GO:0004475	mannose-1-phosphate guanylyltransferase activity	molecular_function	9	1	2866	4	25074	0.384639
GO:0030124	AP-4 adaptor complex	cellular_component	7	1	2866	4	25074	0.384639
GO:0045732	positive regulation of protein catabolic process	biological_process	8	1	2866	4	25074	0.384639
GO:0051707	response to other organism	biological_process	6	6	2866	44	25074	0.389269
GO:0030170	pyridoxal phosphate binding	molecular_function	6	14	2866	111	25074	0.390251
GO:0070125	mitochondrial translational elongation	biological_process	9	4	2866	28	25074	0.400125
GO:0016165	linoleate 13S-lipoxygenase activity	molecular_function	7	4	2866	28	25074	0.400125
GO:0007166	cell surface receptor signaling pathway	biological_process	5	20	2866	163	25074	0.403463
GO:0019538	protein metabolic process	biological_process	6	3	2866	20	25074	0.404734
GO:0090404	pollen tube tip	cellular_component	6	2	2866	12	25074	0.406091
GO:0010076	maintenance of floral meristem identity	biological_process	6	2	2866	12	25074	0.406091
GO:0006865	amino acid transport	biological_process	10	2	2866	12	25074	0.406091
GO:0004427	inorganic diphosphatase activity	molecular_function	8	2	2866	12	25074	0.406091
GO:0005775	vacuolar lumen	cellular_component	7	2	2866	12	25074	0.406091
GO:0006816	calcium ion transport	biological_process	10	2	2866	12	25074	0.406091
GO:0000175	3'-5'-exoribonuclease activity	molecular_function	9	2	2866	12	25074	0.406091
GO:0005217	intracellular ligand-gated ion channel activity	molecular_function	8	2	2866	12	25074	0.406091
GO:0006954	inflammatory response	biological_process	6	2	2866	12	25074	0.406091
GO:0004970	ionotropic glutamate receptor activity	molecular_function	7	2	2866	12	25074	0.406091
GO:0045038	protein import into chloroplast thylakoid membrane	biological_process	13	2	2866	12	25074	0.406091
GO:0030007	cellular potassium ion homeostasis	biological_process	11	2	2866	12	25074	0.406091
GO:0042255	ribosome assembly	biological_process	9	2	2866	12	25074	0.406091
GO:0006486	protein glycosylation	biological_process	9	10	2866	79	25074	0.416588
GO:0009725	response to hormone	biological_process	5	4	2866	29	25074	0.427038
GO:0010311	lateral root formation	biological_process	5	6	2866	46	25074	0.431823
GO:0007186	G-protein coupled receptor signaling pathway	biological_process	5	3	2866	21	25074	0.436667
GO:0045551	cinnamyl-alcohol dehydrogenase activity	molecular_function	7	3	2866	21	25074	0.436667
GO:0030148	sphingolipid biosynthetic process	biological_process	9	3	2866	21	25074	0.436667
GO:0016441	posttranscriptional gene silencing	biological_process	9	3	2866	21	25074	0.436667
GO:0016746	transferase activity, transferring acyl groups	molecular_function	5	5	2866	38	25074	0.441902
GO:0006457	protein folding	biological_process	4	35	2866	296	25074	0.442265
GO:0016032	viral process	biological_process	6	7	2866	55	25074	0.442332
GO:0071482	cellular response to light stimulus	biological_process	7	2	2866	13	25074	0.447353
GO:0009960	endosperm development	biological_process	5	2	2866	13	25074	0.447353
GO:0042651	thylakoid membrane	cellular_component	5	2	2866	13	25074	0.447353
GO:0006102	isocitrate metabolic process	biological_process	9	2	2866	13	25074	0.447353
GO:0016207	4-coumarate-CoA ligase activity	molecular_function	7	2	2866	13	25074	0.447353
GO:0006098	pentose-phosphate shunt	biological_process	7	2	2866	13	25074	0.447353
GO:0009785	blue light signaling pathway	biological_process	6	2	2866	13	25074	0.447353
GO:0006898	receptor-mediated endocytosis	biological_process	8	2	2866	13	25074	0.447353
GO:0061512	protein localization to cilium	biological_process	8	2	2866	13	25074	0.447353
GO:0010229	inflorescence development	biological_process	6	2	2866	13	25074	0.447353
GO:0051131	chaperone-mediated protein complex assembly	biological_process	8	2	2866	13	25074	0.447353
GO:0043484	regulation of RNA splicing	biological_process	8	2	2866	13	25074	0.447353
GO:0010192	mucilage biosynthetic process	biological_process	6	2	2866	13	25074	0.447353
GO:0016788	hydrolase activity, acting on ester bonds	molecular_function	5	11	2866	90	25074	0.454967
GO:0009052	pentose-phosphate shunt, non-oxidative branch	biological_process	6	1	2866	5	25074	0.454987
GO:0001561	fatty acid alpha-oxidation	biological_process	11	1	2866	5	25074	0.454987
GO:0046907	intracellular transport	biological_process	6	1	2866	5	25074	0.454987
GO:0031226	intrinsic component of plasma membrane	cellular_component	5	1	2866	5	25074	0.454987
GO:0009882	blue light photoreceptor activity	molecular_function	6	1	2866	5	25074	0.454987
NA	NA	NA	NA	1	2866	5	25074	0.454987
GO:0006651	diacylglycerol biosynthetic process	biological_process	10	1	2866	5	25074	0.454987
GO:0006177	GMP biosynthetic process	biological_process	12	1	2866	5	25074	0.454987
GO:0043433	negative regulation of DNA binding transcription factor activity	biological_process	6	1	2866	5	25074	0.454987
GO:0103025	alpha-amylase activity (releasing maltohexaose)	molecular_function	7	1	2866	5	25074	0.454987
GO:0000256	allantoin catabolic process	biological_process	7	1	2866	5	25074	0.454987
GO:0090156	cellular sphingolipid homeostasis	biological_process	6	1	2866	5	25074	0.454987
GO:0010425	DNA methylation on cytosine within a CNG sequence	biological_process	12	1	2866	5	25074	0.454987
GO:0016570	histone modification	biological_process	9	1	2866	5	25074	0.454987
GO:0000793	condensed chromosome	cellular_component	7	1	2866	5	25074	0.454987
GO:0052634	C-19 gibberellin 2-beta-dioxygenase activity	molecular_function	8	1	2866	5	25074	0.454987
GO:0051754	meiotic sister chromatid cohesion, centromeric	biological_process	7	1	2866	5	25074	0.454987
GO:0030544	Hsp70 protein binding	molecular_function	6	1	2866	5	25074	0.454987
GO:0004557	alpha-galactosidase activity	molecular_function	8	1	2866	5	25074	0.454987
GO:0003883	CTP synthase activity	molecular_function	6	1	2866	5	25074	0.454987
GO:0006873	cellular ion homeostasis	biological_process	8	1	2866	5	25074	0.454987
GO:0010100	negative regulation of photomorphogenesis	biological_process	9	1	2866	5	25074	0.454987
GO:0070676	intralumenal vesicle formation	biological_process	8	1	2866	5	25074	0.454987
GO:0080177	plastoglobule organization	biological_process	5	1	2866	5	25074	0.454987
GO:0004335	galactokinase activity	molecular_function	7	1	2866	5	25074	0.454987
GO:0010476	gibberellin mediated signaling pathway	biological_process	6	1	2866	5	25074	0.454987
GO:0044090	positive regulation of vacuole organization	biological_process	9	1	2866	5	25074	0.454987
GO:0043953	protein transport by the Tat complex	biological_process	11	1	2866	5	25074	0.454987
GO:0004325	ferrochelatase activity	molecular_function	5	1	2866	5	25074	0.454987
GO:0006656	phosphatidylcholine biosynthetic process	biological_process	10	1	2866	5	25074	0.454987
GO:0031957	very long-chain fatty acid-CoA ligase activity	molecular_function	8	1	2866	5	25074	0.454987
GO:1990269	RNA polymerase II C-terminal domain phosphoserine binding	molecular_function	8	1	2866	5	25074	0.454987
GO:0033281	TAT protein transport complex	cellular_component	6	1	2866	5	25074	0.454987
GO:0030414	peptidase inhibitor activity	molecular_function	6	1	2866	5	25074	0.454987
GO:0006694	steroid biosynthetic process	biological_process	7	1	2866	5	25074	0.454987
GO:0006793	phosphorus metabolic process	biological_process	5	1	2866	5	25074	0.454987
GO:0034614	cellular response to reactive oxygen species	biological_process	7	1	2866	5	25074	0.454987
GO:0098655	cation transmembrane transport	biological_process	8	1	2866	5	25074	0.454987
GO:0051762	sesquiterpene biosynthetic process	biological_process	10	1	2866	5	25074	0.454987
GO:0009268	response to pH	biological_process	5	1	2866	5	25074	0.454987
GO:0052658	inositol-1,4,5-trisphosphate 5-phosphatase activity	molecular_function	10	1	2866	5	25074	0.454987
GO:0006833	water transport	biological_process	7	1	2866	5	25074	0.454987
GO:0048638	regulation of developmental growth	biological_process	6	1	2866	5	25074	0.454987
GO:0043668	exine	cellular_component	5	1	2866	5	25074	0.454987
GO:0009652	thigmotropism	biological_process	6	1	2866	5	25074	0.454987
GO:1902171	regulation of tocopherol cyclase activity	biological_process	7	1	2866	5	25074	0.454987
GO:0048578	positive regulation of long-day photoperiodism, flowering	biological_process	9	1	2866	5	25074	0.454987
GO:0010726	positive regulation of hydrogen peroxide metabolic process	biological_process	9	1	2866	5	25074	0.454987
GO:0052746	inositol phosphorylation	biological_process	8	1	2866	5	25074	0.454987
GO:0052659	inositol-1,3,4,5-tetrakisphosphate 5-phosphatase activity	molecular_function	10	1	2866	5	25074	0.454987
GO:0031930	mitochondria-nucleus signaling pathway	biological_process	5	1	2866	5	25074	0.454987
GO:0045087	innate immune response	biological_process	5	9	2866	73	25074	0.458225
GO:0048364	root development	biological_process	6	17	2866	142	25074	0.458273
GO:0040007	growth	biological_process	3	3	2866	22	25074	0.467929
GO:0030048	actin filament-based movement	biological_process	5	3	2866	22	25074	0.467929
GO:0008131	primary amine oxidase activity	molecular_function	7	3	2866	22	25074	0.467929
GO:0031072	heat shock protein binding	molecular_function	5	3	2866	22	25074	0.467929
GO:0006874	cellular calcium ion homeostasis	biological_process	11	3	2866	22	25074	0.467929
GO:0042644	chloroplast nucleoid	cellular_component	5	3	2866	22	25074	0.467929
GO:0019199	transmembrane receptor protein kinase activity	molecular_function	8	3	2866	22	25074	0.467929
GO:0016740	transferase activity	molecular_function	4	22	2866	187	25074	0.476753
GO:0006032	chitin catabolic process	biological_process	8	4	2866	31	25074	0.479791
GO:0048767	root hair elongation	biological_process	6	4	2866	31	25074	0.479791
GO:0016168	chlorophyll binding	molecular_function	6	4	2866	31	25074	0.479791
GO:0009791	post-embryonic development	biological_process	4	7	2866	57	25074	0.480827
GO:0005351	carbohydrate:proton symporter activity	molecular_function	7	8	2866	66	25074	0.486666
GO:0009625	response to insect	biological_process	7	2	2866	14	25074	0.486946
GO:0010082	regulation of root meristem growth	biological_process	8	2	2866	14	25074	0.486946
GO:0009851	auxin biosynthetic process	biological_process	6	2	2866	14	25074	0.486946
GO:0034968	histone lysine methylation	biological_process	12	2	2866	14	25074	0.486946
GO:0006004	fucose metabolic process	biological_process	8	2	2866	14	25074	0.486946
GO:0005875	microtubule associated complex	cellular_component	4	2	2866	14	25074	0.486946
GO:0008308	voltage-gated anion channel activity	molecular_function	10	2	2866	14	25074	0.486946
GO:0000822	inositol hexakisphosphate binding	molecular_function	5	2	2866	14	25074	0.486946
GO:0006950	response to stress	biological_process	4	6	2866	49	25074	0.494532
GO:0005887	integral component of plasma membrane	cellular_component	6	40	2866	346	25074	0.494768
GO:0016310	phosphorylation	biological_process	7	33	2866	285	25074	0.496249
GO:0008356	asymmetric cell division	biological_process	5	3	2866	23	25074	0.498386
GO:0008574	ATP-dependent microtubule motor activity, plus-end-directed	molecular_function	12	3	2866	23	25074	0.498386
GO:0004176	ATP-dependent peptidase activity	molecular_function	11	7	2866	58	25074	0.499804
GO:0006952	defense response	biological_process	5	110	2866	959	25074	0.499852
GO:0016491	oxidoreductase activity	molecular_function	4	28	2866	242	25074	0.502777
GO:0008422	beta-glucosidase activity	molecular_function	8	8	2866	67	25074	0.504298
GO:0005834	heterotrimeric G-protein complex	cellular_component	5	8	2866	67	25074	0.504298
GO:0019432	triglyceride biosynthetic process	biological_process	10	4	2866	32	25074	0.50545
GO:1901657	glycosyl compound metabolic process	biological_process	6	4	2866	32	25074	0.50545
GO:0016874	ligase activity	molecular_function	4	9	2866	76	25074	0.508234
GO:0016311	dephosphorylation	biological_process	7	6	2866	50	25074	0.514934
GO:0003860	3-hydroxyisobutyryl-CoA hydrolase activity	molecular_function	8	1	2866	6	25074	0.517295
GO:0035336	long-chain fatty-acyl-CoA metabolic process	biological_process	9	1	2866	6	25074	0.517295
GO:0030586	[methionine synthase] reductase activity	molecular_function	7	1	2866	6	25074	0.517295
GO:0004000	adenosine deaminase activity	molecular_function	7	1	2866	6	25074	0.517295
GO:0008883	glutamyl-tRNA reductase activity	molecular_function	7	1	2866	6	25074	0.517295
GO:0055046	microgametogenesis	biological_process	4	1	2866	6	25074	0.517295
GO:0005344	oxygen carrier activity	molecular_function	4	1	2866	6	25074	0.517295
GO:0004617	phosphoglycerate dehydrogenase activity	molecular_function	7	1	2866	6	25074	0.517295
GO:0009070	serine family amino acid biosynthetic process	biological_process	11	1	2866	6	25074	0.517295
GO:0016985	mannan endo-1,4-beta-mannosidase activity	molecular_function	9	1	2866	6	25074	0.517295
GO:0051455	attachment of spindle microtubules to kinetochore involved in homologous chromosome segregation	biological_process	7	1	2866	6	25074	0.517295
GO:0006024	glycosaminoglycan biosynthetic process	biological_process	8	1	2866	6	25074	0.517295
GO:0016627	oxidoreductase activity, acting on the CH-CH group of donors	molecular_function	5	1	2866	6	25074	0.517295
GO:0048208	COPII vesicle coating	biological_process	8	1	2866	6	25074	0.517295
GO:0005785	signal recognition particle receptor complex	cellular_component	7	1	2866	6	25074	0.517295
GO:0006107	oxaloacetate metabolic process	biological_process	9	1	2866	6	25074	0.517295
GO:0052544	defense response by callose deposition in cell wall	biological_process	7	1	2866	6	25074	0.517295
GO:0001895	retina homeostasis	biological_process	8	1	2866	6	25074	0.517295
GO:0008138	protein tyrosine/serine/threonine phosphatase activity	molecular_function	9	1	2866	6	25074	0.517295
GO:0090440	abscisic acid transmembrane transporter activity	molecular_function	5	1	2866	6	25074	0.517295
GO:0080168	abscisic acid transport	biological_process	11	1	2866	6	25074	0.517295
GO:0001709	cell fate determination	biological_process	5	1	2866	6	25074	0.517295
GO:0047134	protein-disulfide reductase activity	molecular_function	7	1	2866	6	25074	0.517295
GO:0046287	isoflavonoid metabolic process	biological_process	7	1	2866	6	25074	0.517295
GO:0045165	cell fate commitment	biological_process	5	1	2866	6	25074	0.517295
GO:0003979	UDP-glucose 6-dehydrogenase activity	molecular_function	7	1	2866	6	25074	0.517295
GO:0007095	mitotic G2 DNA damage checkpoint	biological_process	9	1	2866	6	25074	0.517295
GO:0070449	elongin complex	cellular_component	5	1	2866	6	25074	0.517295
GO:0033314	mitotic DNA replication checkpoint	biological_process	7	1	2866	6	25074	0.517295
GO:0015189	L-lysine transmembrane transporter activity	molecular_function	7	1	2866	6	25074	0.517295
GO:0046355	mannan catabolic process	biological_process	10	1	2866	6	25074	0.517295
GO:0009649	entrainment of circadian clock	biological_process	5	1	2866	6	25074	0.517295
GO:0010136	ureide catabolic process	biological_process	8	1	2866	6	25074	0.517295
GO:0033987	2-hydroxyisoflavanone dehydratase activity	molecular_function	7	1	2866	6	25074	0.517295
GO:0008173	RNA methyltransferase activity	molecular_function	7	1	2866	6	25074	0.517295
GO:0047334	diphosphate-fructose-6-phosphate 1-phosphotransferase activity	molecular_function	8	1	2866	6	25074	0.517295
GO:0080183	response to photooxidative stress	biological_process	6	1	2866	6	25074	0.517295
GO:0005977	glycogen metabolic process	biological_process	9	1	2866	6	25074	0.517295
GO:0051020	GTPase binding	molecular_function	6	1	2866	6	25074	0.517295
GO:0004605	phosphatidate cytidylyltransferase activity	molecular_function	8	1	2866	6	25074	0.517295
GO:0051262	protein tetramerization	biological_process	8	1	2866	6	25074	0.517295
GO:0009533	chloroplast stromal thylakoid	cellular_component	8	1	2866	6	25074	0.517295
GO:0010239	chloroplast mRNA processing	biological_process	11	1	2866	6	25074	0.517295
GO:0003985	acetyl-CoA C-acetyltransferase activity	molecular_function	9	1	2866	6	25074	0.517295
GO:1903401	L-lysine transmembrane transport	biological_process	8	1	2866	6	25074	0.517295
GO:0010244	response to low fluence blue light stimulus by blue low-fluence system	biological_process	8	1	2866	6	25074	0.517295
GO:0006145	purine nucleobase catabolic process	biological_process	10	1	2866	6	25074	0.517295
GO:0006296	nucleotide-excision repair, DNA incision, 5'-to lesion	biological_process	10	1	2866	6	25074	0.517295
GO:0006598	polyamine catabolic process	biological_process	10	1	2866	6	25074	0.517295
GO:0030134	COPII-coated ER to Golgi transport vesicle	cellular_component	8	1	2866	6	25074	0.517295
GO:1904278	positive regulation of wax biosynthetic process	biological_process	8	1	2866	6	25074	0.517295
GO:0009913	epidermal cell differentiation	biological_process	7	1	2866	6	25074	0.517295
GO:0034051	negative regulation of plant-type hypersensitive response	biological_process	9	1	2866	6	25074	0.517295
GO:0006734	NADH metabolic process	biological_process	4	1	2866	6	25074	0.517295
GO:0016004	phospholipase activator activity	molecular_function	7	1	2866	6	25074	0.517295
GO:0006882	cellular zinc ion homeostasis	biological_process	12	1	2866	6	25074	0.517295
GO:0004866	endopeptidase inhibitor activity	molecular_function	7	1	2866	6	25074	0.517295
GO:0048444	floral organ morphogenesis	biological_process	5	1	2866	6	25074	0.517295
GO:0042389	omega-3 fatty acid desaturase activity	molecular_function	6	1	2866	6	25074	0.517295
GO:0006065	UDP-glucuronate biosynthetic process	biological_process	10	1	2866	6	25074	0.517295
GO:0005094	Rho GDP-dissociation inhibitor activity	molecular_function	8	1	2866	6	25074	0.517295
GO:0046592	polyamine oxidase activity	molecular_function	7	1	2866	6	25074	0.517295
GO:0051513	regulation of monopolar cell growth	biological_process	8	1	2866	6	25074	0.517295
GO:0048826	cotyledon morphogenesis	biological_process	5	1	2866	6	25074	0.517295
GO:0016123	xanthophyll biosynthetic process	biological_process	12	1	2866	6	25074	0.517295
GO:0010015	root morphogenesis	biological_process	6	1	2866	6	25074	0.517295
GO:0016407	acetyltransferase activity	molecular_function	7	1	2866	6	25074	0.517295
GO:0001653	peptide receptor activity	molecular_function	5	1	2866	6	25074	0.517295
GO:0048317	seed morphogenesis	biological_process	5	1	2866	6	25074	0.517295
GO:0005313	L-glutamate transmembrane transporter activity	molecular_function	8	1	2866	6	25074	0.517295
GO:0030100	regulation of endocytosis	biological_process	7	1	2866	6	25074	0.517295
GO:0060271	cilium assembly	biological_process	7	1	2866	6	25074	0.517295
GO:0003785	actin monomer binding	molecular_function	7	1	2866	6	25074	0.517295
GO:0051539	4 iron, 4 sulfur cluster binding	molecular_function	6	7	2866	59	25074	0.518552
GO:0003906	DNA-(apurinic or apyrimidinic site) lyase activity	molecular_function	5	2	2866	15	25074	0.524711
GO:0042277	peptide binding	molecular_function	5	2	2866	15	25074	0.524711
GO:0051260	protein homooligomerization	biological_process	8	2	2866	15	25074	0.524711
GO:0061088	regulation of sequestering of zinc ion	biological_process	6	2	2866	15	25074	0.524711
GO:0010206	photosystem II repair	biological_process	9	2	2866	15	25074	0.524711
GO:0006090	pyruvate metabolic process	biological_process	9	2	2866	15	25074	0.524711
GO:0005811	lipid droplet	cellular_component	6	2	2866	15	25074	0.524711
GO:0004564	beta-fructofuranosidase activity	molecular_function	7	2	2866	15	25074	0.524711
GO:0030173	integral component of Golgi membrane	cellular_component	7	2	2866	15	25074	0.524711
GO:0006644	phospholipid metabolic process	biological_process	7	2	2866	15	25074	0.524711
GO:0034219	carbohydrate transmembrane transport	biological_process	8	2	2866	15	25074	0.524711
GO:1900056	negative regulation of leaf senescence	biological_process	10	2	2866	15	25074	0.524711
GO:0030665	clathrin-coated vesicle membrane	cellular_component	8	2	2866	15	25074	0.524711
GO:0008964	phosphoenolpyruvate carboxylase activity	molecular_function	8	2	2866	15	25074	0.524711
GO:0005388	calcium-transporting ATPase activity	molecular_function	10	3	2866	24	25074	0.527932
GO:0009850	auxin metabolic process	biological_process	5	3	2866	24	25074	0.527932
GO:0006108	malate metabolic process	biological_process	9	3	2866	24	25074	0.527932
GO:2000028	regulation of photoperiodism, flowering	biological_process	8	3	2866	24	25074	0.527932
GO:0006352	DNA-templated transcription, initiation	biological_process	8	4	2866	33	25074	0.530527
GO:0009534	chloroplast thylakoid	cellular_component	7	18	2866	157	25074	0.531923
GO:0005623	cell	cellular_component	3	6	2866	51	25074	0.535011
GO:0048316	seed development	biological_process	5	6	2866	51	25074	0.535011
GO:0015250	water channel activity	molecular_function	7	7	2866	60	25074	0.537036
GO:0004683	calmodulin-dependent protein kinase activity	molecular_function	9	5	2866	43	25074	0.554554
GO:0005985	sucrose metabolic process	biological_process	8	3	2866	25	25074	0.556481
GO:0042937	tripeptide transmembrane transporter activity	molecular_function	8	3	2866	25	25074	0.556481
GO:0042939	tripeptide transport	biological_process	10	3	2866	25	25074	0.556481
GO:0007264	small GTPase mediated signal transduction	biological_process	6	3	2866	25	25074	0.556481
GO:0046982	protein heterodimerization activity	molecular_function	6	9	2866	79	25074	0.556751
GO:0010228	vegetative to reproductive phase transition of meristem	biological_process	5	11	2866	97	25074	0.558612
GO:0009082	branched-chain amino acid biosynthetic process	biological_process	10	2	2866	16	25074	0.560549
GO:0080022	primary root development	biological_process	7	2	2866	16	25074	0.560549
GO:0009690	cytokinin metabolic process	biological_process	6	2	2866	16	25074	0.560549
GO:0005929	cilium	cellular_component	4	2	2866	16	25074	0.560549
GO:0071365	cellular response to auxin stimulus	biological_process	7	2	2866	16	25074	0.560549
GO:0008378	galactosyltransferase activity	molecular_function	7	2	2866	16	25074	0.560549
GO:0010052	guard cell differentiation	biological_process	7	2	2866	16	25074	0.560549
GO:0006123	mitochondrial electron transport, cytochrome c to oxygen	biological_process	10	2	2866	16	25074	0.560549
GO:0004575	sucrose alpha-glucosidase activity	molecular_function	8	2	2866	16	25074	0.560549
GO:0080053	response to phenylalanine	biological_process	7	1	2866	7	25074	0.572483
GO:0004331	fructose-2,6-bisphosphate 2-phosphatase activity	molecular_function	10	1	2866	7	25074	0.572483
GO:0009672	auxin:proton symporter activity	molecular_function	11	1	2866	7	25074	0.572483
GO:0009088	threonine biosynthetic process	biological_process	12	1	2866	7	25074	0.572483
GO:0004737	pyruvate decarboxylase activity	molecular_function	7	1	2866	7	25074	0.572483
GO:0033320	UDP-D-xylose biosynthetic process	biological_process	10	1	2866	7	25074	0.572483
GO:0008235	metalloexopeptidase activity	molecular_function	8	1	2866	7	25074	0.572483
GO:0043201	response to leucine	biological_process	7	1	2866	7	25074	0.572483
GO:0010067	procambium histogenesis	biological_process	7	1	2866	7	25074	0.572483
GO:0004445	inositol-polyphosphate 5-phosphatase activity	molecular_function	10	1	2866	7	25074	0.572483
GO:0004130	cytochrome-c peroxidase activity	molecular_function	5	1	2866	7	25074	0.572483
GO:0080052	response to histidine	biological_process	7	1	2866	7	25074	0.572483
GO:0035197	siRNA binding	molecular_function	8	1	2866	7	25074	0.572483
GO:0017157	regulation of exocytosis	biological_process	7	1	2866	7	25074	0.572483
GO:0015937	coenzyme A biosynthetic process	biological_process	8	1	2866	7	25074	0.572483
GO:0000386	second spliceosomal transesterification activity	molecular_function	5	1	2866	7	25074	0.572483
GO:0003873	6-phosphofructo-2-kinase activity	molecular_function	8	1	2866	7	25074	0.572483
GO:0003006	developmental process involved in reproduction	biological_process	4	1	2866	7	25074	0.572483
GO:0043609	regulation of carbon utilization	biological_process	5	1	2866	7	25074	0.572483
GO:0004834	tryptophan synthase activity	molecular_function	7	1	2866	7	25074	0.572483
GO:0008047	enzyme activator activity	molecular_function	5	1	2866	7	25074	0.572483
GO:0016593	Cdc73/Paf1 complex	cellular_component	5	1	2866	7	25074	0.572483
GO:0042720	mitochondrial inner membrane peptidase complex	cellular_component	6	1	2866	7	25074	0.572483
GO:0009569	chloroplast starch grain	cellular_component	8	1	2866	7	25074	0.572483
GO:0003950	NAD+ ADP-ribosyltransferase activity	molecular_function	7	1	2866	7	25074	0.572483
GO:0033108	mitochondrial respiratory chain complex assembly	biological_process	8	1	2866	7	25074	0.572483
GO:0003871	5-methyltetrahydropteroyltriglutamate-homocysteine S-methyltransferase activity	molecular_function	8	1	2866	7	25074	0.572483
GO:0002238	response to molecule of fungal origin	biological_process	6	1	2866	7	25074	0.572483
GO:0005771	multivesicular body	cellular_component	9	1	2866	7	25074	0.572483
GO:0015914	phospholipid transport	biological_process	8	1	2866	7	25074	0.572483
GO:0008705	methionine synthase activity	molecular_function	8	1	2866	7	25074	0.572483
GO:0070072	vacuolar proton-transporting V-type ATPase complex assembly	biological_process	10	1	2866	7	25074	0.572483
GO:0032147	activation of protein kinase activity	biological_process	12	1	2866	7	25074	0.572483
GO:0042732	D-xylose metabolic process	biological_process	8	1	2866	7	25074	0.572483
GO:0009609	response to symbiotic bacterium	biological_process	8	1	2866	7	25074	0.572483
GO:0048577	negative regulation of short-day photoperiodism, flowering	biological_process	9	1	2866	7	25074	0.572483
GO:0019172	glyoxalase III activity	molecular_function	7	1	2866	7	25074	0.572483
GO:0050378	UDP-glucuronate 4-epimerase activity	molecular_function	7	1	2866	7	25074	0.572483
GO:0006003	fructose 2,6-bisphosphate metabolic process	biological_process	7	1	2866	7	25074	0.572483
GO:0046654	tetrahydrofolate biosynthetic process	biological_process	8	1	2866	7	25074	0.572483
GO:0019441	tryptophan catabolic process to kynurenine	biological_process	12	1	2866	7	25074	0.572483
GO:0080148	negative regulation of response to water deprivation	biological_process	7	1	2866	7	25074	0.572483
GO:0001708	cell fate specification	biological_process	5	1	2866	7	25074	0.572483
GO:2000379	positive regulation of reactive oxygen species metabolic process	biological_process	8	1	2866	7	25074	0.572483
GO:0010256	endomembrane system organization	biological_process	5	1	2866	7	25074	0.572483
GO:0047259	glucomannan 4-beta-mannosyltransferase activity	molecular_function	9	1	2866	7	25074	0.572483
GO:0050667	homocysteine metabolic process	biological_process	10	1	2866	7	25074	0.572483
GO:0048027	mRNA 5'-UTR binding	molecular_function	8	1	2866	7	25074	0.572483
GO:0031640	killing of cells of other organism	biological_process	4	1	2866	7	25074	0.572483
GO:0042538	hyperosmotic salinity response	biological_process	7	7	2866	62	25074	0.573097
GO:0006631	fatty acid metabolic process	biological_process	9	6	2866	53	25074	0.574047
GO:0006366	transcription by RNA polymerase II	biological_process	9	6	2866	53	25074	0.574047
GO:0009926	auxin polar transport	biological_process	8	5	2866	44	25074	0.575745
GO:0009931	calcium-dependent protein serine/threonine kinase activity	molecular_function	9	5	2866	44	25074	0.575745
GO:0003712	transcription cofactor activity	molecular_function	4	3	2866	26	25074	0.583965
GO:0071215	cellular response to abscisic acid stimulus	biological_process	7	3	2866	26	25074	0.583965
GO:0006814	sodium ion transport	biological_process	9	3	2866	26	25074	0.583965
GO:0000723	telomere maintenance	biological_process	8	3	2866	26	25074	0.583965
GO:0010053	root epidermal cell differentiation	biological_process	7	3	2866	26	25074	0.583965
GO:0061077	chaperone-mediated protein folding	biological_process	5	7	2866	63	25074	0.59062
GO:0042026	protein refolding	biological_process	5	6	2866	54	25074	0.592941
GO:0009051	pentose-phosphate shunt, oxidative branch	biological_process	7	2	2866	17	25074	0.594407
GO:0050829	defense response to Gram-negative bacterium	biological_process	9	2	2866	17	25074	0.594407
GO:0000460	maturation of 5.8S rRNA	biological_process	12	2	2866	17	25074	0.594407
GO:0048229	gametophyte development	biological_process	5	2	2866	17	25074	0.594407
GO:0000288	nuclear-transcribed mRNA catabolic process, deadenylation-dependent decay	biological_process	12	2	2866	17	25074	0.594407
GO:0006955	immune response	biological_process	4	2	2866	17	25074	0.594407
GO:0000226	microtubule cytoskeleton organization	biological_process	7	5	2866	45	25074	0.59639
GO:0008360	regulation of cell shape	biological_process	8	4	2866	36	25074	0.601684
GO:0006635	fatty acid beta-oxidation	biological_process	11	4	2866	36	25074	0.601684
GO:0015293	symporter activity	molecular_function	7	3	2866	27	25074	0.610336
GO:0006995	cellular response to nitrogen starvation	biological_process	9	3	2866	27	25074	0.610336
GO:1901872	ecgonone methyl ester biosynthetic process	biological_process	9	1	2866	8	25074	0.621362
GO:0051117	ATPase binding	molecular_function	6	1	2866	8	25074	0.621362
GO:0010731	protein glutathionylation	biological_process	9	1	2866	8	25074	0.621362
GO:0050278	sedoheptulose-bisphosphatase activity	molecular_function	8	1	2866	8	25074	0.621362
GO:0090501	RNA phosphodiester bond hydrolysis	biological_process	9	1	2866	8	25074	0.621362
GO:0006572	tyrosine catabolic process	biological_process	11	1	2866	8	25074	0.621362
GO:1901869	ecgonine methyl ester biosynthetic process	biological_process	9	1	2866	8	25074	0.621362
GO:0004488	methylenetetrahydrofolate dehydrogenase (NADP+) activity	molecular_function	7	1	2866	8	25074	0.621362
GO:0048442	sepal development	biological_process	6	1	2866	8	25074	0.621362
GO:0015369	calcium:proton antiporter activity	molecular_function	12	1	2866	8	25074	0.621362
GO:0047787	delta4-3-oxosteroid 5beta-reductase activity	molecular_function	8	1	2866	8	25074	0.621362
GO:0009881	photoreceptor activity	molecular_function	5	1	2866	8	25074	0.621362
GO:0004416	hydroxyacylglutathione hydrolase activity	molecular_function	7	1	2866	8	25074	0.621362
GO:0046900	tetrahydrofolylpolyglutamate metabolic process	biological_process	7	1	2866	8	25074	0.621362
GO:0034722	gamma-glutamyl-peptidase activity	molecular_function	9	1	2866	8	25074	0.621362
GO:0009635	response to herbicide	biological_process	5	1	2866	8	25074	0.621362
GO:1901871	ecgonone methyl ester catabolic process	biological_process	8	1	2866	8	25074	0.621362
GO:0015368	calcium:cation antiporter activity	molecular_function	10	1	2866	8	25074	0.621362
GO:0016620	oxidoreductase activity, acting on the aldehyde or oxo group of donors, NAD or NADP as acceptor	molecular_function	6	1	2866	8	25074	0.621362
GO:0010540	basipetal auxin transport	biological_process	9	1	2866	8	25074	0.621362
GO:0015695	organic cation transport	biological_process	8	1	2866	8	25074	0.621362
GO:0072488	ammonium transmembrane transport	biological_process	9	1	2866	8	25074	0.621362
GO:0010928	regulation of auxin mediated signaling pathway	biological_process	8	1	2866	8	25074	0.621362
GO:1901868	ecgonine methyl ester catabolic process	biological_process	8	1	2866	8	25074	0.621362
GO:0009938	negative regulation of gibberellic acid mediated signaling pathway	biological_process	9	1	2866	8	25074	0.621362
GO:0003680	AT DNA binding	molecular_function	9	1	2866	8	25074	0.621362
GO:0000967	rRNA 5'-end processing	biological_process	12	1	2866	8	25074	0.621362
GO:0034485	phosphatidylinositol-3,4,5-trisphosphate 5-phosphatase activity	molecular_function	10	1	2866	8	25074	0.621362
GO:0006432	phenylalanyl-tRNA aminoacylation	biological_process	13	1	2866	8	25074	0.621362
GO:0008519	ammonium transmembrane transporter activity	molecular_function	7	1	2866	8	25074	0.621362
GO:0090353	polygalacturonase inhibitor activity	molecular_function	6	1	2866	8	25074	0.621362
GO:0046873	metal ion transmembrane transporter activity	molecular_function	8	1	2866	8	25074	0.621362
GO:0030976	thiamine pyrophosphate binding	molecular_function	6	1	2866	8	25074	0.621362
GO:0019288	isopentenyl diphosphate biosynthetic process, methylerythritol 4-phosphate pathway	biological_process	10	1	2866	8	25074	0.621362
GO:0004477	methenyltetrahydrofolate cyclohydrolase activity	molecular_function	8	1	2866	8	25074	0.621362
GO:0012501	programmed cell death	biological_process	5	1	2866	8	25074	0.621362
GO:0009098	leucine biosynthetic process	biological_process	11	1	2866	8	25074	0.621362
GO:0016174	NAD(P)H oxidase activity	molecular_function	7	1	2866	8	25074	0.621362
GO:0004629	phospholipase C activity	molecular_function	8	1	2866	8	25074	0.621362
GO:0006782	protoporphyrinogen IX biosynthetic process	biological_process	9	1	2866	8	25074	0.621362
GO:0034440	lipid oxidation	biological_process	8	1	2866	8	25074	0.621362
GO:0071219	cellular response to molecule of bacterial origin	biological_process	7	1	2866	8	25074	0.621362
GO:0036513	Derlin-1 retrotranslocation complex	cellular_component	7	1	2866	8	25074	0.621362
GO:0004069	L-aspartate:2-oxoglutarate aminotransferase activity	molecular_function	7	1	2866	8	25074	0.621362
GO:0051592	response to calcium ion	biological_process	7	1	2866	8	25074	0.621362
GO:0004659	prenyltransferase activity	molecular_function	6	1	2866	8	25074	0.621362
GO:0008509	anion transmembrane transporter activity	molecular_function	6	1	2866	8	25074	0.621362
GO:0000943	retrotransposon nucleocapsid	cellular_component	6	1	2866	8	25074	0.621362
GO:0016209	antioxidant activity	molecular_function	3	1	2866	8	25074	0.621362
GO:0000427	plastid-encoded plastid RNA polymerase complex	cellular_component	7	1	2866	8	25074	0.621362
GO:0019740	nitrogen utilization	biological_process	3	1	2866	8	25074	0.621362
GO:0004826	phenylalanine-tRNA ligase activity	molecular_function	7	1	2866	8	25074	0.621362
GO:0045037	protein import into chloroplast stroma	biological_process	11	4	2866	37	25074	0.623899
GO:0016787	hydrolase activity	molecular_function	4	44	2866	399	25074	0.624122
GO:0044183	protein binding involved in protein folding	molecular_function	3	7	2866	65	25074	0.624537
GO:0009944	polarity specification of adaxial/abaxial axis	biological_process	6	2	2866	18	25074	0.626269
GO:0006526	arginine biosynthetic process	biological_process	12	2	2866	18	25074	0.626269
GO:0009627	systemic acquired resistance	biological_process	7	2	2866	18	25074	0.626269
GO:0015140	malate transmembrane transporter activity	molecular_function	9	2	2866	18	25074	0.626269
GO:1905392	plant organ morphogenesis	biological_process	5	2	2866	18	25074	0.626269
GO:0090332	stomatal closure	biological_process	5	2	2866	18	25074	0.626269
GO:0031897	Tic complex	cellular_component	8	2	2866	18	25074	0.626269
GO:0005786	signal recognition particle, endoplasmic reticulum targeting	cellular_component	7	2	2866	18	25074	0.626269
GO:0080188	RNA-directed DNA methylation	biological_process	11	2	2866	18	25074	0.626269
GO:0018298	protein-chromophore linkage	biological_process	9	2	2866	18	25074	0.626269
GO:0010286	heat acclimation	biological_process	6	2	2866	18	25074	0.626269
GO:0032259	methylation	biological_process	4	21	2866	193	25074	0.628794
GO:0003755	peptidyl-prolyl cis-trans isomerase activity	molecular_function	6	9	2866	84	25074	0.632769
GO:0008757	S-adenosylmethionine-dependent methyltransferase activity	molecular_function	7	14	2866	130	25074	0.634789
GO:0001085	RNA polymerase II transcription factor binding	molecular_function	6	3	2866	28	25074	0.635561
GO:0016779	nucleotidyltransferase activity	molecular_function	6	3	2866	28	25074	0.635561
GO:0005575	cellular_component	cellular_component	2	38	2866	347	25074	0.636379
GO:0032508	DNA duplex unwinding	biological_process	9	7	2866	66	25074	0.640894
GO:0034220	ion transmembrane transport	biological_process	7	7	2866	66	25074	0.640894
GO:0016829	lyase activity	molecular_function	4	7	2866	66	25074	0.640894
GO:0005622	intracellular	cellular_component	4	32	2866	294	25074	0.64359
GO:0005802	trans-Golgi network	cellular_component	7	29	2866	267	25074	0.644063
GO:0009817	defense response to fungus, incompatible interaction	biological_process	7	4	2866	38	25074	0.64531
GO:0006306	DNA methylation	biological_process	10	4	2866	38	25074	0.64531
GO:0006406	mRNA export from nucleus	biological_process	11	4	2866	38	25074	0.64531
GO:0005528	FK506 binding	molecular_function	6	4	2866	38	25074	0.64531
GO:0042744	hydrogen peroxide catabolic process	biological_process	8	4	2866	38	25074	0.64531
GO:0051607	defense response to virus	biological_process	5	5	2866	48	25074	0.654773
GO:0045490	pectin catabolic process	biological_process	8	2	2866	19	25074	0.65615
GO:0004707	MAP kinase activity	molecular_function	9	2	2866	19	25074	0.65615
GO:0090351	seedling development	biological_process	5	2	2866	19	25074	0.65615
GO:0010167	response to nitrate	biological_process	6	3	2866	29	25074	0.659622
GO:0009556	microsporogenesis	biological_process	7	3	2866	29	25074	0.659622
GO:0015254	glycerol channel activity	molecular_function	7	6	2866	58	25074	0.663786
GO:0010262	somatic embryogenesis	biological_process	6	1	2866	9	25074	0.664655
GO:0016688	L-ascorbate peroxidase activity	molecular_function	5	1	2866	9	25074	0.664655
GO:0010601	positive regulation of auxin biosynthetic process	biological_process	10	1	2866	9	25074	0.664655
GO:0005047	signal recognition particle binding	molecular_function	6	1	2866	9	25074	0.664655
GO:0009561	megagametogenesis	biological_process	4	1	2866	9	25074	0.664655
GO:0006207	'de novo' pyrimidine nucleobase biosynthetic process	biological_process	11	1	2866	9	25074	0.664655
GO:0007064	mitotic sister chromatid cohesion	biological_process	6	1	2866	9	25074	0.664655
GO:0042793	plastid transcription	biological_process	9	1	2866	9	25074	0.664655
GO:0008022	protein C-terminus binding	molecular_function	5	1	2866	9	25074	0.664655
GO:2000024	regulation of leaf development	biological_process	8	1	2866	9	25074	0.664655
GO:0043068	positive regulation of programmed cell death	biological_process	8	1	2866	9	25074	0.664655
GO:0009115	xanthine catabolic process	biological_process	11	1	2866	9	25074	0.664655
GO:0010351	lithium ion transport	biological_process	9	1	2866	9	25074	0.664655
GO:0004089	carbonate dehydratase activity	molecular_function	7	1	2866	9	25074	0.664655
GO:0042162	telomeric DNA binding	molecular_function	8	1	2866	9	25074	0.664655
GO:0060236	regulation of mitotic spindle organization	biological_process	8	1	2866	9	25074	0.664655
GO:0008889	glycerophosphodiester phosphodiesterase activity	molecular_function	8	1	2866	9	25074	0.664655
GO:0032153	cell division site	cellular_component	4	1	2866	9	25074	0.664655
GO:0044611	nuclear pore inner ring	cellular_component	4	1	2866	9	25074	0.664655
GO:0009657	plastid organization	biological_process	6	1	2866	9	25074	0.664655
GO:0006627	protein processing involved in protein targeting to mitochondrion	biological_process	10	1	2866	9	25074	0.664655
GO:0048579	negative regulation of long-day photoperiodism, flowering	biological_process	9	1	2866	9	25074	0.664655
GO:0071732	cellular response to nitric oxide	biological_process	8	1	2866	9	25074	0.664655
GO:0016799	hydrolase activity, hydrolyzing N-glycosyl compounds	molecular_function	6	1	2866	9	25074	0.664655
GO:0097602	cullin family protein binding	molecular_function	5	1	2866	9	25074	0.664655
GO:0007004	telomere maintenance via telomerase	biological_process	10	1	2866	9	25074	0.664655
GO:0009691	cytokinin biosynthetic process	biological_process	7	1	2866	9	25074	0.664655
GO:0009717	isoflavonoid biosynthetic process	biological_process	8	1	2866	9	25074	0.664655
GO:0016903	oxidoreductase activity, acting on the aldehyde or oxo group of donors	molecular_function	5	1	2866	9	25074	0.664655
GO:0031209	SCAR complex	cellular_component	4	1	2866	9	25074	0.664655
GO:0033116	endoplasmic reticulum-Golgi intermediate compartment membrane	cellular_component	6	1	2866	9	25074	0.664655
GO:0042826	histone deacetylase binding	molecular_function	6	1	2866	9	25074	0.664655
GO:0004602	glutathione peroxidase activity	molecular_function	5	1	2866	9	25074	0.664655
GO:1904813	ficolin-1-rich granule lumen	cellular_component	7	1	2866	9	25074	0.664655
GO:0004854	xanthine dehydrogenase activity	molecular_function	7	1	2866	9	25074	0.664655
GO:0032197	transposition, RNA-mediated	biological_process	5	1	2866	9	25074	0.664655
GO:0072562	blood microparticle	cellular_component	4	1	2866	9	25074	0.664655
GO:0019048	modulation by virus of host morphology or physiology	biological_process	7	1	2866	9	25074	0.664655
GO:0016717	oxidoreductase activity, acting on paired donors, with oxidation of a pair of donors resulting in the reduction of molecular oxygen to two molecules of water	molecular_function	6	1	2866	9	25074	0.664655
GO:0009532	plastid stroma	cellular_component	7	4	2866	39	25074	0.6659
GO:0009740	gibberellic acid mediated signaling pathway	biological_process	7	4	2866	39	25074	0.6659
GO:0003690	double-stranded DNA binding	molecular_function	7	8	2866	77	25074	0.666115
GO:0008289	lipid binding	molecular_function	4	11	2866	106	25074	0.678591
GO:0035091	phosphatidylinositol binding	molecular_function	6	6	2866	59	25074	0.680228
GO:0009992	cellular water homeostasis	biological_process	8	6	2866	59	25074	0.680228
GO:0010182	sugar mediated signaling pathway	biological_process	6	3	2866	30	25074	0.68251
GO:0002020	protease binding	molecular_function	6	3	2866	30	25074	0.68251
GO:0009986	cell surface	cellular_component	4	3	2866	30	25074	0.68251
GO:0005385	zinc ion transmembrane transporter activity	molecular_function	10	3	2866	30	25074	0.68251
GO:0003899	DNA-directed 5'-3' RNA polymerase activity	molecular_function	9	3	2866	30	25074	0.68251
GO:0007140	male meiotic nuclear division	biological_process	5	2	2866	20	25074	0.684085
GO:0019438	aromatic compound biosynthetic process	biological_process	6	2	2866	20	25074	0.684085
GO:0030674	protein binding, bridging	molecular_function	5	2	2866	20	25074	0.684085
GO:0005740	mitochondrial envelope	cellular_component	6	2	2866	20	25074	0.684085
GO:0019243	methylglyoxal catabolic process to D-lactate via S-lactoyl-glutathione	biological_process	11	2	2866	20	25074	0.684085
GO:0010205	photoinhibition	biological_process	9	2	2866	20	25074	0.684085
GO:0050661	NADP binding	molecular_function	6	4	2866	40	25074	0.685655
GO:0009553	embryo sac development	biological_process	6	4	2866	40	25074	0.685655
GO:0008237	metallopeptidase activity	molecular_function	7	5	2866	50	25074	0.690543
GO:0030246	carbohydrate binding	molecular_function	4	11	2866	107	25074	0.690666
GO:0045309	protein phosphorylated amino acid binding	molecular_function	6	1	2866	10	25074	0.702999
GO:0005960	glycine cleavage complex	cellular_component	6	1	2866	10	25074	0.702999
GO:0070006	metalloaminopeptidase activity	molecular_function	9	1	2866	10	25074	0.702999
GO:0050665	hydrogen peroxide biosynthetic process	biological_process	8	1	2866	10	25074	0.702999
GO:0005247	voltage-gated chloride channel activity	molecular_function	9	1	2866	10	25074	0.702999
GO:0034728	nucleosome organization	biological_process	6	1	2866	10	25074	0.702999
GO:0080144	amino acid homeostasis	biological_process	9	1	2866	10	25074	0.702999
GO:0018685	alkane 1-monooxygenase activity	molecular_function	7	1	2866	10	25074	0.702999
GO:0009099	valine biosynthetic process	biological_process	11	1	2866	10	25074	0.702999
GO:0006779	porphyrin-containing compound biosynthetic process	biological_process	8	1	2866	10	25074	0.702999
GO:0007584	response to nutrient	biological_process	7	1	2866	10	25074	0.702999
GO:0005546	phosphatidylinositol-4,5-bisphosphate binding	molecular_function	9	1	2866	10	25074	0.702999
GO:0045330	aspartyl esterase activity	molecular_function	6	1	2866	10	25074	0.702999
GO:0010204	defense response signaling pathway, resistance gene-independent	biological_process	6	1	2866	10	25074	0.702999
GO:0042300	beta-amyrin synthase activity	molecular_function	7	1	2866	10	25074	0.702999
GO:0030131	clathrin adaptor complex	cellular_component	7	1	2866	10	25074	0.702999
GO:0070827	chromatin maintenance	biological_process	6	1	2866	10	25074	0.702999
GO:0071897	DNA biosynthetic process	biological_process	8	1	2866	10	25074	0.702999
GO:0010026	trichome differentiation	biological_process	6	1	2866	10	25074	0.702999
GO:0043255	regulation of carbohydrate biosynthetic process	biological_process	8	1	2866	10	25074	0.702999
GO:0032957	inositol trisphosphate metabolic process	biological_process	8	1	2866	10	25074	0.702999
GO:0015629	actin cytoskeleton	cellular_component	7	3	2866	31	25074	0.70423
GO:0006623	protein targeting to vacuole	biological_process	12	3	2866	31	25074	0.70423
GO:0015079	potassium ion transmembrane transporter activity	molecular_function	9	3	2866	31	25074	0.70423
GO:0004402	histone acetyltransferase activity	molecular_function	11	3	2866	31	25074	0.70423
GO:0006338	chromatin remodeling	biological_process	6	4	2866	41	25074	0.70457
GO:0009060	aerobic respiration	biological_process	8	2	2866	21	25074	0.710129
GO:0045335	phagocytic vesicle	cellular_component	8	2	2866	21	25074	0.710129
GO:0006820	anion transport	biological_process	7	2	2866	21	25074	0.710129
GO:0043622	cortical microtubule organization	biological_process	8	2	2866	21	25074	0.710129
GO:0046855	inositol phosphate dephosphorylation	biological_process	9	2	2866	21	25074	0.710129
GO:0009693	ethylene biosynthetic process	biological_process	6	2	2866	21	25074	0.710129
GO:0005856	cytoskeleton	cellular_component	6	7	2866	71	25074	0.716149
GO:0005794	Golgi apparatus	cellular_component	6	118	2866	1080	25074	0.716888
GO:0009734	auxin-activated signaling pathway	biological_process	6	14	2866	138	25074	0.721707
GO:0031625	ubiquitin protein ligase binding	molecular_function	7	16	2866	157	25074	0.724054
GO:0042753	positive regulation of circadian rhythm	biological_process	6	3	2866	32	25074	0.724793
GO:0009555	pollen development	biological_process	6	11	2866	110	25074	0.725204
GO:0005758	mitochondrial intermembrane space	cellular_component	6	2	2866	22	25074	0.734349
GO:0009933	meristem structural organization	biological_process	5	2	2866	22	25074	0.734349
GO:0042802	identical protein binding	molecular_function	5	13	2866	130	25074	0.736055
GO:0030570	pectate lyase activity	molecular_function	7	1	2866	11	25074	0.73696
GO:0070403	NAD+ binding	molecular_function	6	1	2866	11	25074	0.73696
GO:0048564	photosystem I assembly	biological_process	8	1	2866	11	25074	0.73696
GO:0006744	ubiquinone biosynthetic process	biological_process	9	1	2866	11	25074	0.73696
GO:0042789	mRNA transcription by RNA polymerase II	biological_process	10	1	2866	11	25074	0.73696
GO:0046373	L-arabinose metabolic process	biological_process	9	1	2866	11	25074	0.73696
GO:0009959	negative gravitropism	biological_process	7	1	2866	11	25074	0.73696
GO:0030060	L-malate dehydrogenase activity	molecular_function	7	1	2866	11	25074	0.73696
GO:2000117	negative regulation of cysteine-type endopeptidase activity	biological_process	12	1	2866	11	25074	0.73696
GO:0005663	DNA replication factor C complex	cellular_component	4	1	2866	11	25074	0.73696
GO:0004714	transmembrane receptor protein tyrosine kinase activity	molecular_function	9	1	2866	11	25074	0.73696
GO:0004365	glyceraldehyde-3-phosphate dehydrogenase (NAD+) (phosphorylating) activity	molecular_function	8	1	2866	11	25074	0.73696
GO:0010214	seed coat development	biological_process	5	1	2866	11	25074	0.73696
GO:0048528	post-embryonic root development	biological_process	7	1	2866	11	25074	0.73696
GO:0016831	carboxy-lyase activity	molecular_function	6	1	2866	11	25074	0.73696
GO:0006491	N-glycan processing	biological_process	8	1	2866	11	25074	0.73696
GO:0002230	positive regulation of defense response to virus by host	biological_process	9	1	2866	11	25074	0.73696
GO:1902626	assembly of large subunit precursor of preribosome	biological_process	9	1	2866	11	25074	0.73696
GO:0005089	Rho guanyl-nucleotide exchange factor activity	molecular_function	9	1	2866	11	25074	0.73696
GO:0016615	malate dehydrogenase activity	molecular_function	6	1	2866	11	25074	0.73696
GO:0010492	maintenance of shoot apical meristem identity	biological_process	6	1	2866	11	25074	0.73696
GO:0010162	seed dormancy process	biological_process	5	1	2866	11	25074	0.73696
GO:0080060	integument development	biological_process	5	1	2866	11	25074	0.73696
GO:0008794	arsenate reductase (glutaredoxin) activity	molecular_function	6	1	2866	11	25074	0.73696
GO:0006342	chromatin silencing	biological_process	5	6	2866	63	25074	0.740627
GO:0009411	response to UV	biological_process	7	3	2866	33	25074	0.74422
GO:0005655	nucleolar ribonuclease P complex	cellular_component	9	3	2866	33	25074	0.74422
GO:0004601	peroxidase activity	molecular_function	4	8	2866	83	25074	0.746144
GO:0000325	plant-type vacuole	cellular_component	7	12	2866	122	25074	0.751193
GO:0016607	nuclear speck	cellular_component	8	5	2866	54	25074	0.754218
GO:0009846	pollen germination	biological_process	4	4	2866	44	25074	0.7563
GO:0007017	microtubule-based process	biological_process	4	4	2866	44	25074	0.7563
GO:0006000	fructose metabolic process	biological_process	8	2	2866	23	25074	0.756822
GO:0017148	negative regulation of translation	biological_process	10	2	2866	23	25074	0.756822
GO:0003727	single-stranded RNA binding	molecular_function	7	2	2866	23	25074	0.756822
GO:0008408	3'-5' exonuclease activity	molecular_function	8	2	2866	23	25074	0.756822
GO:0031386	protein tag	molecular_function	3	2	2866	23	25074	0.756822
GO:0045489	pectin biosynthetic process	biological_process	8	2	2866	23	25074	0.756822
GO:0009686	gibberellin biosynthetic process	biological_process	11	2	2866	23	25074	0.756822
GO:0006094	gluconeogenesis	biological_process	9	3	2866	34	25074	0.762536
GO:0034314	Arp2/3 complex-mediated actin nucleation	biological_process	8	1	2866	12	25074	0.767039
GO:0004435	phosphatidylinositol phospholipase C activity	molecular_function	9	1	2866	12	25074	0.767039
GO:0007035	vacuolar acidification	biological_process	13	1	2866	12	25074	0.767039
GO:0032784	regulation of DNA-templated transcription, elongation	biological_process	9	1	2866	12	25074	0.767039
GO:0006535	cysteine biosynthetic process from serine	biological_process	12	1	2866	12	25074	0.767039
GO:0016811	hydrolase activity, acting on carbon-nitrogen (but not peptide) bonds, in linear amides	molecular_function	6	1	2866	12	25074	0.767039
GO:0042493	response to drug	biological_process	5	1	2866	12	25074	0.767039
GO:0051289	protein homotetramerization	biological_process	9	1	2866	12	25074	0.767039
GO:0043562	cellular response to nitrogen levels	biological_process	8	1	2866	12	25074	0.767039
GO:0005945	6-phosphofructokinase complex	cellular_component	7	1	2866	12	25074	0.767039
GO:0006325	chromatin organization	biological_process	5	1	2866	12	25074	0.767039
GO:0006349	regulation of gene expression by genetic imprinting	biological_process	9	1	2866	12	25074	0.767039
GO:0005885	Arp2/3 protein complex	cellular_component	4	1	2866	12	25074	0.767039
GO:0004791	thioredoxin-disulfide reductase activity	molecular_function	7	1	2866	12	25074	0.767039
GO:0006999	nuclear pore organization	biological_process	7	1	2866	12	25074	0.767039
GO:0000164	protein phosphatase type 1 complex	cellular_component	5	1	2866	12	25074	0.767039
GO:0000139	Golgi membrane	cellular_component	7	25	2866	248	25074	0.776772
GO:0004857	enzyme inhibitor activity	molecular_function	5	2	2866	24	25074	0.77763
GO:0008553	proton-exporting ATPase activity, phosphorylative mechanism	molecular_function	10	2	2866	24	25074	0.77763
GO:0032436	positive regulation of proteasomal ubiquitin-dependent protein catabolic process	biological_process	12	2	2866	24	25074	0.77763
GO:0006487	protein N-linked glycosylation	biological_process	10	2	2866	24	25074	0.77763
GO:0019005	SCF ubiquitin ligase complex	cellular_component	7	22	2866	220	25074	0.77798
GO:0005667	transcription factor complex	cellular_component	4	3	2866	35	25074	0.779771
GO:0004596	peptide alpha-N-acetyltransferase activity	molecular_function	10	6	2866	66	25074	0.780241
GO:0004712	protein serine/threonine/tyrosine kinase activity	molecular_function	8	6	2866	66	25074	0.780241
GO:1900057	positive regulation of leaf senescence	biological_process	10	1	2866	13	25074	0.79368
GO:0048868	pollen tube development	biological_process	5	1	2866	13	25074	0.79368
GO:0000326	protein storage vacuole	cellular_component	8	1	2866	13	25074	0.79368
GO:0035671	enone reductase activity	molecular_function	7	1	2866	13	25074	0.79368
GO:0004812	aminoacyl-tRNA ligase activity	molecular_function	6	1	2866	13	25074	0.79368
GO:0008026	ATP-dependent helicase activity	molecular_function	10	1	2866	13	25074	0.79368
GO:0003886	DNA (cytosine-5-)-methyltransferase activity	molecular_function	8	1	2866	13	25074	0.79368
GO:0010942	positive regulation of cell death	biological_process	7	1	2866	13	25074	0.79368
GO:1902183	regulation of shoot apical meristem development	biological_process	7	1	2866	13	25074	0.79368
GO:0051567	histone H3-K9 methylation	biological_process	13	1	2866	13	25074	0.79368
GO:0009097	isoleucine biosynthetic process	biological_process	11	1	2866	13	25074	0.79368
GO:0042545	cell wall modification	biological_process	7	1	2866	13	25074	0.79368
GO:0004177	aminopeptidase activity	molecular_function	8	1	2866	13	25074	0.79368
GO:0055075	potassium ion homeostasis	biological_process	10	1	2866	13	25074	0.79368
GO:1902458	positive regulation of stomatal opening	biological_process	7	1	2866	13	25074	0.79368
GO:0051781	positive regulation of cell division	biological_process	7	1	2866	13	25074	0.79368
GO:0005086	ARF guanyl-nucleotide exchange factor activity	molecular_function	8	1	2866	13	25074	0.79368
GO:0003689	DNA clamp loader activity	molecular_function	7	1	2866	13	25074	0.79368
GO:1900150	regulation of defense response to fungus	biological_process	7	1	2866	13	25074	0.79368
GO:0008266	poly(U) RNA binding	molecular_function	9	1	2866	13	25074	0.79368
GO:0048765	root hair cell differentiation	biological_process	8	1	2866	13	25074	0.79368
GO:0071577	zinc II ion transmembrane transport	biological_process	11	1	2866	13	25074	0.79368
GO:0035327	transcriptionally active chromatin	cellular_component	7	1	2866	13	25074	0.79368
GO:0019897	extrinsic component of plasma membrane	cellular_component	5	1	2866	13	25074	0.79368
GO:0008865	fructokinase activity	molecular_function	8	1	2866	13	25074	0.79368
GO:0005741	mitochondrial outer membrane	cellular_component	6	3	2866	36	25074	0.795961
GO:0015297	antiporter activity	molecular_function	7	3	2866	36	25074	0.795961
GO:0004022	alcohol dehydrogenase (NAD) activity	molecular_function	7	2	2866	25	25074	0.79686
GO:0048278	vesicle docking	biological_process	6	2	2866	25	25074	0.79686
GO:0006783	heme biosynthetic process	biological_process	9	2	2866	25	25074	0.79686
GO:0015116	sulfate transmembrane transporter activity	molecular_function	8	2	2866	25	25074	0.79686
GO:0031348	negative regulation of defense response	biological_process	8	2	2866	25	25074	0.79686
GO:0005768	endosome	cellular_component	7	28	2866	280	25074	0.800804
GO:0005774	vacuolar membrane	cellular_component	7	56	2866	541	25074	0.805557
GO:0010008	endosome membrane	cellular_component	8	4	2866	48	25074	0.813999
GO:0009630	gravitropism	biological_process	6	2	2866	26	25074	0.814601
GO:0045036	protein targeting to chloroplast	biological_process	12	2	2866	26	25074	0.814601
GO:0008171	O-methyltransferase activity	molecular_function	7	2	2866	26	25074	0.814601
GO:0032580	Golgi cisterna membrane	cellular_component	8	2	2866	26	25074	0.814601
GO:0003730	mRNA 3'-UTR binding	molecular_function	8	1	2866	14	25074	0.817275
GO:1902290	positive regulation of defense response to oomycetes	biological_process	8	1	2866	14	25074	0.817275
GO:0071258	cellular response to gravity	biological_process	6	1	2866	14	25074	0.817275
GO:0008239	dipeptidyl-peptidase activity	molecular_function	9	1	2866	14	25074	0.817275
GO:0015833	peptide transport	biological_process	8	1	2866	14	25074	0.817275
GO:0010582	floral meristem determinacy	biological_process	5	1	2866	14	25074	0.817275
GO:0015334	high-affinity oligopeptide transmembrane transporter activity	molecular_function	8	1	2866	14	25074	0.817275
GO:0048507	meristem development	biological_process	6	1	2866	14	25074	0.817275
GO:0005938	cell cortex	cellular_component	7	1	2866	14	25074	0.817275
GO:0008023	transcription elongation factor complex	cellular_component	4	1	2866	14	25074	0.817275
GO:0016420	malonyltransferase activity	molecular_function	7	1	2866	14	25074	0.817275
GO:0050684	regulation of mRNA processing	biological_process	8	1	2866	14	25074	0.817275
GO:0048366	leaf development	biological_process	7	9	2866	100	25074	0.820708
GO:0010287	plastoglobule	cellular_component	8	7	2866	80	25074	0.822831
GO:0005096	GTPase activator activity	molecular_function	6	7	2866	80	25074	0.822831
GO:0004526	ribonuclease P activity	molecular_function	9	3	2866	38	25074	0.825357
GO:0051087	chaperone binding	molecular_function	5	3	2866	38	25074	0.825357
GO:0012505	endomembrane system	cellular_component	4	12	2866	131	25074	0.830121
GO:0009965	leaf morphogenesis	biological_process	6	5	2866	60	25074	0.830538
GO:0017119	Golgi transport complex	cellular_component	7	2	2866	27	25074	0.830943
GO:0008559	xenobiotic transmembrane transporting ATPase activity	molecular_function	9	7	2866	81	25074	0.832458
GO:0003964	RNA-directed DNA polymerase activity	molecular_function	8	7	2866	81	25074	0.832458
GO:0008934	inositol monophosphate 1-phosphatase activity	molecular_function	10	1	2866	15	25074	0.838172
GO:0019253	reductive pentose-phosphate cycle	biological_process	8	1	2866	15	25074	0.838172
GO:0030125	clathrin vesicle coat	cellular_component	8	1	2866	15	25074	0.838172
GO:0045010	actin nucleation	biological_process	7	1	2866	15	25074	0.838172
GO:0009330	DNA topoisomerase complex (ATP-hydrolyzing)	cellular_component	4	1	2866	15	25074	0.838172
GO:0005677	chromatin silencing complex	cellular_component	6	1	2866	15	25074	0.838172
GO:0019904	protein domain specific binding	molecular_function	5	1	2866	15	25074	0.838172
GO:0009932	cell tip growth	biological_process	8	1	2866	15	25074	0.838172
GO:0043682	copper-transporting ATPase activity	molecular_function	11	1	2866	15	25074	0.838172
GO:0035196	production of miRNAs involved in gene silencing by miRNA	biological_process	12	1	2866	15	25074	0.838172
GO:0008097	5S rRNA binding	molecular_function	8	1	2866	15	25074	0.838172
GO:0008198	ferrous iron binding	molecular_function	9	1	2866	15	25074	0.838172
GO:0010087	phloem or xylem histogenesis	biological_process	6	4	2866	50	25074	0.838359
GO:0005524	ATP binding	molecular_function	5	197	2866	1835	25074	0.843648
GO:0001666	response to hypoxia	biological_process	5	4	2866	51	25074	0.8495
GO:1902600	proton transmembrane transport	biological_process	9	3	2866	40	25074	0.851049
GO:0016758	transferase activity, transferring hexosyl groups	molecular_function	6	3	2866	40	25074	0.851049
GO:0006396	RNA processing	biological_process	9	5	2866	62	25074	0.851237
GO:0016208	AMP binding	molecular_function	5	1	2866	16	25074	0.856681
GO:0015991	ATP hydrolysis coupled proton transport	biological_process	11	1	2866	16	25074	0.856681
GO:0030042	actin filament depolymerization	biological_process	8	1	2866	16	25074	0.856681
GO:0009901	anther dehiscence	biological_process	6	1	2866	16	25074	0.856681
GO:0004743	pyruvate kinase activity	molecular_function	7	1	2866	16	25074	0.856681
GO:0006605	protein targeting	biological_process	11	1	2866	16	25074	0.856681
GO:0006097	glyoxylate cycle	biological_process	7	1	2866	16	25074	0.856681
GO:0035064	methylated histone binding	molecular_function	6	1	2866	16	25074	0.856681
GO:2000012	regulation of auxin polar transport	biological_process	6	1	2866	16	25074	0.856681
GO:0010050	vegetative phase change	biological_process	5	1	2866	16	25074	0.856681
GO:0043209	myelin sheath	cellular_component	4	1	2866	16	25074	0.856681
GO:0030245	cellulose catabolic process	biological_process	11	1	2866	16	25074	0.856681
GO:0004439	phosphatidylinositol-4,5-bisphosphate 5-phosphatase activity	molecular_function	10	1	2866	16	25074	0.856681
GO:0009773	photosynthetic electron transport in photosystem I	biological_process	8	1	2866	16	25074	0.856681
GO:0005876	spindle microtubule	cellular_component	8	1	2866	16	25074	0.856681
GO:0006811	ion transport	biological_process	6	2	2866	29	25074	0.859776
GO:0008134	transcription factor binding	molecular_function	5	2	2866	29	25074	0.859776
GO:0016055	Wnt signaling pathway	biological_process	7	2	2866	29	25074	0.859776
GO:0010051	xylem and phloem pattern formation	biological_process	6	2	2866	29	25074	0.859776
GO:0009294	DNA mediated transformation	biological_process	6	2	2866	29	25074	0.859776
GO:0006002	fructose 6-phosphate metabolic process	biological_process	7	2	2866	29	25074	0.859776
GO:0006887	exocytosis	biological_process	7	5	2866	63	25074	0.860773
GO:0005249	voltage-gated potassium channel activity	molecular_function	9	3	2866	41	25074	0.862614
GO:0051453	regulation of intracellular pH	biological_process	12	3	2866	41	25074	0.862614
GO:0043130	ubiquitin binding	molecular_function	6	3	2866	41	25074	0.862614
GO:0008283	cell proliferation	biological_process	3	4	2866	53	25074	0.869837
GO:0003713	transcription coactivator activity	molecular_function	5	4	2866	53	25074	0.869837
GO:0090502	RNA phosphodiester bond hydrolysis, endonucleolytic	biological_process	10	4	2866	53	25074	0.869837
GO:0009860	pollen tube growth	biological_process	8	8	2866	96	25074	0.870923
GO:0005200	structural constituent of cytoskeleton	molecular_function	4	6	2866	75	25074	0.871621
GO:0018024	histone-lysine N-methyltransferase activity	molecular_function	9	2	2866	30	25074	0.872438
GO:0015112	nitrate transmembrane transporter activity	molecular_function	8	2	2866	30	25074	0.872438
GO:0009504	cell plate	cellular_component	6	1	2866	17	25074	0.873073
GO:0003756	protein disulfide isomerase activity	molecular_function	7	1	2866	17	25074	0.873073
GO:0008810	cellulase activity	molecular_function	7	1	2866	17	25074	0.873073
GO:0005795	Golgi stack	cellular_component	7	1	2866	17	25074	0.873073
GO:0003872	6-phosphofructokinase activity	molecular_function	8	1	2866	17	25074	0.873073
GO:0009508	plastid chromosome	cellular_component	8	1	2866	17	25074	0.873073
GO:0005680	anaphase-promoting complex	cellular_component	7	1	2866	17	25074	0.873073
GO:0010329	auxin efflux transmembrane transporter activity	molecular_function	6	1	2866	17	25074	0.873073
GO:0031491	nucleosome binding	molecular_function	5	1	2866	17	25074	0.873073
GO:0019887	protein kinase regulator activity	molecular_function	6	1	2866	17	25074	0.873073
GO:0030955	potassium ion binding	molecular_function	8	1	2866	17	25074	0.873073
GO:0032968	positive regulation of transcription elongation from RNA polymerase II promoter	biological_process	11	1	2866	17	25074	0.873073
GO:0004867	serine-type endopeptidase inhibitor activity	molecular_function	8	1	2866	17	25074	0.873073
GO:0000783	nuclear telomere cap complex	cellular_component	6	1	2866	17	25074	0.873073
GO:0000054	ribosomal subunit export from nucleus	biological_process	8	1	2866	17	25074	0.873073
GO:0006099	tricarboxylic acid cycle	biological_process	5	3	2866	42	25074	0.87338
GO:0050662	coenzyme binding	molecular_function	5	3	2866	42	25074	0.87338
GO:0004222	metalloendopeptidase activity	molecular_function	8	3	2866	42	25074	0.87338
GO:0006906	vesicle fusion	biological_process	7	3	2866	42	25074	0.87338
GO:0009706	chloroplast inner membrane	cellular_component	7	7	2866	86	25074	0.874504
GO:0009506	plasmodesma	cellular_component	5	110	2866	1061	25074	0.878059
GO:0006096	glycolytic process	biological_process	10	7	2866	87	25074	0.88177
GO:0010154	fruit development	biological_process	6	2	2866	31	25074	0.884038
GO:0009638	phototropism	biological_process	6	1	2866	18	25074	0.887591
GO:0034976	response to endoplasmic reticulum stress	biological_process	6	1	2866	18	25074	0.887591
GO:0031012	extracellular matrix	cellular_component	4	1	2866	18	25074	0.887591
GO:0004003	ATP-dependent DNA helicase activity	molecular_function	11	1	2866	18	25074	0.887591
GO:0043312	neutrophil degranulation	biological_process	9	1	2866	18	25074	0.887591
GO:0048509	regulation of meristem development	biological_process	6	1	2866	18	25074	0.887591
GO:0015030	Cajal body	cellular_component	8	1	2866	18	25074	0.887591
GO:0004523	RNA-DNA hybrid ribonuclease activity	molecular_function	10	1	2866	18	25074	0.887591
GO:0005884	actin filament	cellular_component	7	1	2866	18	25074	0.887591
GO:0010501	RNA secondary structure unwinding	biological_process	9	9	2866	109	25074	0.888062
GO:0031966	mitochondrial membrane	cellular_component	5	3	2866	44	25074	0.892692
GO:0009579	thylakoid	cellular_component	5	13	2866	151	25074	0.892757
GO:0010090	trichome morphogenesis	biological_process	8	2	2866	32	25074	0.894655
GO:0042807	central vacuole	cellular_component	8	2	2866	32	25074	0.894655
GO:0051017	actin filament bundle assembly	biological_process	6	2	2866	32	25074	0.894655
GO:0006465	signal peptide processing	biological_process	8	2	2866	32	25074	0.894655
GO:0008234	cysteine-type peptidase activity	molecular_function	7	1	2866	19	25074	0.900448
GO:0009958	positive gravitropism	biological_process	7	1	2866	19	25074	0.900448
GO:0003918	DNA topoisomerase type II (ATP-hydrolyzing) activity	molecular_function	12	1	2866	19	25074	0.900448
GO:0047262	polygalacturonate 4-alpha-galacturonosyltransferase activity	molecular_function	7	1	2866	19	25074	0.900448
GO:0010449	root meristem growth	biological_process	6	1	2866	19	25074	0.900448
GO:0031338	regulation of vesicle fusion	biological_process	8	1	2866	19	25074	0.900448
GO:0004521	endoribonuclease activity	molecular_function	8	1	2866	19	25074	0.900448
GO:0016363	nuclear matrix	cellular_component	6	1	2866	19	25074	0.900448
GO:0015074	DNA integration	biological_process	8	5	2866	68	25074	0.901061
GO:0004518	nuclease activity	molecular_function	6	3	2866	45	25074	0.90132
GO:0006897	endocytosis	biological_process	7	7	2866	90	25074	0.901487
GO:0000228	nuclear chromosome	cellular_component	7	1	2866	20	25074	0.911836
GO:0046933	proton-transporting ATP synthase activity, rotational mechanism	molecular_function	10	1	2866	20	25074	0.911836
GO:0000775	chromosome, centromeric region	cellular_component	7	1	2866	20	25074	0.911836
GO:0006020	inositol metabolic process	biological_process	7	1	2866	20	25074	0.911836
GO:0031624	ubiquitin conjugating enzyme binding	molecular_function	7	1	2866	20	25074	0.911836
GO:0009862	systemic acquired resistance, salicylic acid mediated signaling pathway	biological_process	6	1	2866	20	25074	0.911836
GO:0006913	nucleocytoplasmic transport	biological_process	8	1	2866	20	25074	0.911836
GO:0019239	deaminase activity	molecular_function	5	1	2866	20	25074	0.911836
GO:0000373	Group II intron splicing	biological_process	13	1	2866	20	25074	0.911836
GO:0019888	protein phosphatase regulator activity	molecular_function	6	1	2866	20	25074	0.911836
GO:0031492	nucleosomal DNA binding	molecular_function	8	1	2866	20	25074	0.911836
GO:0000790	nuclear chromatin	cellular_component	7	2	2866	34	25074	0.913224
GO:0003887	DNA-directed DNA polymerase activity	molecular_function	8	2	2866	34	25074	0.913224
GO:0000911	cytokinesis by cell plate formation	biological_process	6	2	2866	34	25074	0.913224
GO:0015386	potassium:proton antiporter activity	molecular_function	12	2	2866	34	25074	0.913224
GO:0007165	signal transduction	biological_process	4	45	2866	471	25074	0.916597
[truncated: 187 more rows]

## Sheet: DEGs KEGG annotation
PathwayEntry	PathwayDefinition	S gene number	TS gene number	B gene number	TB gene number	pvalue
map04075	Plant hormone signal transduction	96	2201	526	20934	4.69218e-08
map04626	Plant-pathogen interaction	94	2201	566	20934	4.80486e-06
map04016	MAPK signaling pathway - plant	78	2201	355	20934	1.84074e-10
map00500	Starch and sucrose metabolism	58	2201	385	20934	0.00319798
map00520	Amino sugar and nucleotide sugar metabolism	41	2201	289	20934	0.0291304
map04712	Circadian rhythm - plant	33	2201	105	20934	4.1996e-09
map00561	Glycerolipid metabolism	25	2201	141	20934	0.00626723
map00564	Glycerophospholipid metabolism	25	2201	146	20934	0.00975288
map00906	Carotenoid biosynthesis	23	2201	81	20934	6.32594e-06
map00280	Valine, leucine and isoleucine degradation	23	2201	84	20934	1.22663e-05
map00511	Other glycan degradation	22	2201	112	20934	0.00283218
map00330	Arginine and proline metabolism	22	2201	118	20934	0.00545742
map00592	alpha-Linolenic acid metabolism	21	2201	74	20934	1.59433e-05
map00531	Glycosaminoglycan degradation	21	2201	80	20934	5.72274e-05
map00941	Flavonoid biosynthesis	21	2201	106	20934	0.00313479
map00071	Fatty acid degradation	19	2201	95	20934	0.0043135
map00051	Fructose and mannose metabolism	18	2201	110	20934	0.0381845
map00900	Terpenoid backbone biosynthesis	16	2201	77	20934	0.00574079
map00410	beta-Alanine metabolism	15	2201	69	20934	0.00474323
map00062	Fatty acid elongation	14	2201	35	20934	5.27835e-06
map00310	Lysine degradation	13	2201	70	20934	0.0292573
map00565	Ether lipid metabolism	12	2201	44	20934	0.00150636
map00604	Glycosphingolipid biosynthesis - ganglio series	12	2201	56	20934	0.0122393
map01040	Biosynthesis of unsaturated fatty acids	9	2201	40	20934	0.0208031
map00073	Cutin, suberine and wax biosynthesis	9	2201	45	20934	0.0420321
map00340	Histidine metabolism	8	2201	33	20934	0.0185788
map00903	Limonene and pinene degradation	6	2201	13	20934	0.00119666
map00402	Benzoxazinoid biosynthesis	5	2201	11	20934	0.00342778
map00966	Glucosinolate biosynthesis	4	2201	10	20934	0.0152051
map00053	Ascorbate and aldarate metabolism	23	2201	155	20934	0.0565833
map00908	Zeatin biosynthesis	5	2201	21	20934	0.0623038
map00730	Thiamine metabolism	6	2201	28	20934	0.0670753
map00052	Galactose metabolism	29	2201	211	20934	0.080828
map00440	Phosphonate and phosphinate metabolism	4	2201	17	20934	0.0954892
map00360	Phenylalanine metabolism	16	2201	109	20934	0.106326
map00010	Glycolysis / Gluconeogenesis	28	2201	212	20934	0.122194
map00072	Synthesis and degradation of ketone bodies	3	2201	12	20934	0.12429
map00940	Phenylpropanoid biosynthesis	34	2201	267	20934	0.138637
map00562	Inositol phosphate metabolism	16	2201	116	20934	0.157472
map00380	Tryptophan metabolism	12	2201	84	20934	0.169031
map00945	Stilbenoid, diarylheptanoid and gingerol biosynthesis	5	2201	29	20934	0.183468
map00750	Vitamin B6 metabolism	4	2201	22	20934	0.194972
map00600	Sphingolipid metabolism	15	2201	112	20934	0.196475
map00943	Isoflavonoid biosynthesis	7	2201	46	20934	0.204611
map00902	Monoterpenoid biosynthesis	4	2201	23	20934	0.217777
map00905	Brassinosteroid biosynthesis	3	2201	16	20934	0.232951
map00950	Isoquinoline alkaloid biosynthesis	7	2201	48	20934	0.236306
map00480	Glutathione metabolism	19	2201	151	20934	0.236835
map00780	Biotin metabolism	4	2201	24	20934	0.241248
map00350	Tyrosine metabolism	12	2201	91	20934	0.245998
map00710	Carbon fixation in photosynthetic organisms	15	2201	122	20934	0.300108
map04146	Peroxisome	19	2201	160	20934	0.32238
map00960	Tropane, piperidine and pyridine alkaloid biosynthesis	6	2201	45	20934	0.334071
map00260	Glycine, serine and threonine metabolism	13	2201	108	20934	0.346229
map00620	Pyruvate metabolism	18	2201	154	20934	0.353851
map00965	Betalain biosynthesis	4	2201	29	20934	0.36415
map00920	Sulfur metabolism	5	2201	39	20934	0.391704
map00770	Pantothenate and CoA biosynthesis	6	2201	48	20934	0.392513
map00910	Nitrogen metabolism	6	2201	50	20934	0.431458
map00460	Cyanoamino acid metabolism	14	2201	125	20934	0.443412
map00591	Linoleic acid metabolism	5	2201	42	20934	0.456283
map00650	Butanoate metabolism	4	2201	35	20934	0.509669
map00261	Monobactam biosynthesis	2	2201	16	20934	0.513153
map00400	Phenylalanine, tyrosine and tryptophan biosynthesis	7	2201	65	20934	0.532561
map00061	Fatty acid biosynthesis	7	2201	66	20934	0.549295
map00790	Folate biosynthesis	5	2201	48	20934	0.57803
map00290	Valine, leucine and isoleucine biosynthesis	3	2201	29	20934	0.600742
map00909	Sesquiterpenoid and triterpenoid biosynthesis	5	2201	50	20934	0.615277
map00860	Porphyrin and chlorophyll metabolism	11	2201	110	20934	0.615915
map00510	N-Glycan biosynthesis	6	2201	61	20934	0.630283
map00030	Pentose phosphate pathway	10	2201	102	20934	0.640308
map00040	Pentose and glucuronate interconversions	25	2201	251	20934	0.64369
map04141	Protein processing in endoplasmic reticulum	51	2201	509	20934	0.66506
map00660	C5-Branched dibasic acid metabolism	1	2201	10	20934	0.670814
map00450	Selenocompound metabolism	4	2201	43	20934	0.675678
map00333	Prodigiosin biosyntheses	1	2201	12	20934	0.736427
map04933	AGE-RAGE signaling pathway in diabetic complications	4	2201	47	20934	0.742427
map00640	Propanoate metabolism	4	2201	48	20934	0.757372
map00270	Cysteine and methionine metabolism	19	2201	207	20934	0.767323
map00130	Ubiquinone and other terpenoid-quinone biosynthesis	6	2201	71	20934	0.77026
map03060	Protein export	6	2201	72	20934	0.781778
map04145	Phagosome	13	2201	147	20934	0.783747
map00740	Riboflavin metabolism	2	2201	27	20934	0.792333
map00250	Alanine, aspartate and glutamate metabolism	7	2201	84	20934	0.793055
map04136	Autophagy - other eukaryotes	4	2201	51	20934	0.798175
map00514	Other types of O-glycan biosynthesis	2	2201	29	20934	0.824376
map04130	SNARE interactions in vesicular transport	3	2201	43	20934	0.844301
map02010	ABC transporters	18	2201	209	20934	0.845246
map00904	Diterpenoid biosynthesis	4	2201	57	20934	0.863077
map04070	Phosphatidylinositol signaling system	10	2201	128	20934	0.87695
map00300	Lysine biosynthesis	1	2201	19	20934	0.87896
map00901	Indole alkaloid biosynthesis	2	2201	34	20934	0.885861
map04144	Endocytosis	38	2201	440	20934	0.918716
map00196	Photosynthesis - antenna proteins	1	2201	23	20934	0.92242
map00590	Arachidonic acid metabolism	2	2201	39	20934	0.926857
map00944	Flavone and flavonol biosynthesis	2	2201	40	20934	0.933181
map00563	Glycosylphosphatidylinositol(GPI)-anchor biosynthesis	2	2201	41	20934	0.938984
map00100	Steroid biosynthesis	2	2201	43	20934	0.949185
map00195	Photosynthesis	5	2201	89	20934	0.963931
map04120	Ubiquitin mediated proteolysis	23	2201	306	20934	0.970063
map00220	Arginine biosynthesis	3	2201	65	20934	0.972853
map00630	Glyoxylate and dicarboxylate metabolism	8	2201	133	20934	0.974735
map03410	Base excision repair	3	2201	68	20934	0.978957
map00020	Citrate cycle (TCA cycle)	4	2201	88	20934	0.986382
map03020	RNA polymerase	11	2201	182	20934	0.987287
map00760	Nicotinate and nicotinamide metabolism	1	2201	41	20934	0.98953
map00230	Purine metabolism	27	2201	382	20934	0.992037
map00240	Pyrimidine metabolism	21	2201	334	20934	0.997437
map00970	Aminoacyl-tRNA biosynthesis	5	2201	126	20934	0.997912
map03430	Mismatch repair	6	2201	161	20934	0.999582
map03420	Nucleotide excision repair	9	2201	208	20934	0.999645
map03040	Spliceosome	30	2201	484	20934	0.999694
map03022	Basal transcription factors	1	2201	74	20934	0.999735
map03018	RNA degradation	9	2201	232	20934	0.999944
map03030	DNA replication	6	2201	192	20934	0.99997
map00190	Oxidative phosphorylation	8	2201	226	20934	0.999974
map03015	mRNA surveillance pathway	9	2201	242	20934	0.999975
map03050	Proteasome	1	2201	97	20934	0.99998
map03440	Homologous recombination	7	2201	226	20934	0.999993
map03008	Ribosome biogenesis in eukaryotes	3	2201	168	20934	0.999998
map03013	RNA transport	16	2201	475	20934	1
map03010	Ribosome	11	2201	686	20934	1
