# Supplementary material for: Utilization of Transcriptome, Small RNA, and Degradome Sequencing to Provide Insights Into Drought Stress and Rewatering Treatment in Medicago ruthenica
Source: Front Plant Sci. 2021 Aug 3;12:675903. doi: 10.3389/fpls.2021.675903 (PMC8369265; doi:10.3389/fpls.2021.675903)
Supplement: Supplementary file 6 [file Table_6.XLSX]

## Sheet: DS vs. CK
orange is pvalue <0.01,blue is pvalue<0.05.
Index	miR_name	up/down	fold_change(DS(mean)/CK(mean))	log2(fold_change)	pvalue(t_test)	DS(mean)	CK(mean)
1	mtr-MIR5230-p3_1ss3AG	down	-inf	-inf	0.00377299	0	6.53397
2	cst-MIR11334-p5_2ss8TG17TC	up	inf	inf	0.00381034	5.60702	0
3	lja-miR172a_R+1	down	-inf	-inf	0.00482936	0	6.46857
4	mtr-miR397-5p_L-2R+2	down	-inf	-inf	0.00788763	0	2.96327
5	mdm-miR397a_L+1R-1	down	-inf	-inf	0.00788763	0	2.96327
6	PC-5p-132065_28	down	-inf	-inf	0.00956088	0	4.21836
7	gma-miR1509b_2ss8AG18GA	up	2.20455	1.14048	0.00956565	83.1744	37.7286
8	PC-5p-81557_56	down	0.101751	-3.29689	0.0131413	2.62777	25.8255
9	gma-MIR10405a-p5_2ss8AT21TG	down	-inf	-inf	0.015267	0	8.46943
10	gma-miR159d	down	0.724496	-0.46495	0.0164206	267.656	369.438
11	mtr-MIR5282-p3	down	0.148614	-2.75036	0.0164513	2.80839	18.8972
12	mtr-MIR5249-p5_1ss21TC	down	-inf	-inf	0.0171976	0	2.38642
13	mtr-miR398a-3p_L+1R-1	down	0.078594	-3.66944	0.0172182	68.3266	869.361
14	mtr-miR5284a_1ss9AT	down	0.101921	-3.29447	0.0182434	3.15333	30.9388
15	gma-MIR1527-p3_2ss17GA18TA	down	-inf	-inf	0.0195308	0	1.98019
16	gma-MIR1527-p3_2ss8CT23CG	down	-inf	-inf	0.0202629	0	4.8894
17	mtr-MIR2111n-p3	up	2.42595	1.27855	0.0210318	120.358	49.6127
18	mtr-MIR2606a-p5_1	down	0.617409	-0.695703	0.0219331	96.2919	155.961
19	mtr-MIR2606a-p5_2	down	0.617409	-0.695703	0.0219331	96.2919	155.961
20	mtr-miR5214-3p_1ss2GA	down	0.130768	-2.93492	0.0238925	5.61678	42.9522
21	mtr-miR396a-5p	down	0.76254	-0.391115	0.0240441	72767.8	95428.1
22	lja-miR390a-3p	down	0.441838	-1.17841	0.0242321	68.6391	155.349
23	mtr-MIR5249-p3_2ss20TC24CT	down	-inf	-inf	0.0242974	0	5.39232
24	mtr-MIR5230-p3_2ss7TG19AG	down	-inf	-inf	0.0256695	0	8.6574
25	mtr-miR396a-3p_L-1	down	0.70102	-0.512473	0.0319914	100.143	142.853
26	gma-miR9749_2ss15CA21CT	down	-inf	-inf	0.0325766	0	1.84829
27	mtr-miR398a-5p	down	-inf	-inf	0.0354948	0	34.0719
28	mtr-MIR2118-p5	down	0.147962	-2.7567	0.0384112	3.37007	22.7765
29	mtr-miR2119	down	-inf	-inf	0.0392763	0	30.487
30	gma-MIR10428-p5_2ss14AG21AG	down	-inf	-inf	0.0396896	0	3.52888
31	gma-miR171j-5p	down	0.296087	-1.75591	0.0399542	18.758	63.3531
32	mdm-miR167h_R+1_1ss22AT	down	0.480092	-1.05862	0.040994	13.6636	28.4603
33	aly-miR169d-5p_R+1	down	-inf	-inf	0.0445654	0	5.4536

## Sheet: DS vs. RW
orange is pvalue <0.01,blue is pvalue<0.05.
Index	miR_name	up/down	fold_change(DS(mean)/RW(mean))	log2(fold_change)	pvalue(t_test)	DS(mean)	RW(mean)
1	mtr-miR5299_L+1R-1	down	-inf	-inf	0.00299392	0	5.28692
2	PC-3p-102950_40	up	inf	inf	0.0051005	8.97291	0
3	gma-miR159a-3p_1ss21AT	up	1.49923	0.584218	0.00512825	943.385	629.248
4	gma-MIR10405a-p5_2ss8AT21TG	down	-inf	-inf	0.00816162	0	17.3706
5	gma-MIR1527-p5_1ss13CA	down	0.486172	-1.04046	0.00820828	12.2693	25.2366
6	bra-MIR408-p5	down	-inf	-inf	0.00869721	0	6.28766
7	mtr-MIR2610a-p3_1ss9AC	down	-inf	-inf	0.0095691	0	11.445
8	mtr-MIR5230-p3_2ss7TG19AG	down	-inf	-inf	0.0105719	0	10.6223
9	mtr-miR168b	up	1.6545	0.726395	0.013823	5061.97	3059.52
10	PC-5p-81557_56	down	0.147596	-2.76028	0.0161825	2.62777	17.8039
11	gma-miR171j-5p	down	0.29341	-1.76901	0.0172388	18.758	63.9311
12	PC-3p-54_81480	up	2.6195	1.38929	0.0201718	11780.5	4497.23
13	mtr-miR172b	down	0.668726	-0.580512	0.0212662	162.988	243.73
14	gma-miR6300_R+5	down	0.502326	-0.993303	0.023521	217.577	433.139
15	mtr-miR156b-5p	up	1.8221	0.865605	0.0310814	2060.61	1130.89
16	mtr-MIR2606a-p5_1	down	0.63731	-0.649933	0.0338673	96.2919	151.091
17	mtr-MIR2606a-p5_2	down	0.63731	-0.649933	0.0338673	96.2919	151.091
18	PC-5p-19253_324	down	0.526141	-0.926479	0.0340004	75.4895	143.478
19	gma-MIR1527-p3_1ss4CT	down	-inf	-inf	0.0384865	0	5.15438
20	mtr-miR5284a_1ss9AT	down	0.192246	-2.37897	0.0448414	3.15333	16.4026
21	nta-miR172c_R+1	down	-inf	-inf	0.0461446	0	6.53084

## Sheet: RW vs. CK
orange is pvalue <0.01,blue is pvalue<0.05.
Index	miR_name	up/down	fold_change(RW(mean)/CK(mean))	log2(fold_change)	pvalue(t_test)	RW(mean)	CK(mean)
1	gma-miR6300_R+5	up	5.56115	2.47538	0.00293369	433.139	77.8867
2	gma-MIR5368-p5_1ss1TC	up	3.06241	1.61467	0.00390073	10475.8	3420.78
3	peu-MIR2916-p3_2ss14TG20AG_1	up	3.02153	1.59528	0.00424788	10.8878	3.60341
4	peu-MIR2916-p3_2ss14TG20AG_2	up	3.02153	1.59528	0.00424788	10.8878	3.60341
5	gma-MIR1527-p3_2ss1AG18TA	down	-inf	-inf	0.00433397	0	1.64478
6	mtr-MIR5249-p3_2ss1CA22TC	down	0.608981	-0.715531	0.00481673	9.27386	15.2285
7	mtr-MIR2608-p5_1ss24TC	up	1.74353	0.802013	0.00547397	10.8807	6.24058
8	mtr-miR397-5p_L-2R+2	down	-inf	-inf	0.00788763	0	2.96327
9	mdm-miR397a_L+1R-1	down	-inf	-inf	0.00788763	0	2.96327
10	mtr-MIR2603-p3_2ss9AC17AC	up	4.17548	2.06194	0.00854976	39.3909	9.43385
11	gma-MIR10405a-p5_2ss8AT21TG	up	2.05098	1.03631	0.0129884	17.3706	8.46943
12	csi-MIR156c-p5_2ss3TA18TG	up	4.28379	2.09889	0.0132176	184.446	43.0567
13	gma-miR156a_R+1	down	0.666189	-0.585996	0.0137316	29.9118	44.8999
14	mtr-miR398a-3p_L+1R-1	down	0.0397112	-4.65431	0.015496	34.5234	869.361
15	mtr-miR169h	down	0.289105	-1.79033	0.0164223	22.0792	76.3708
16	mtr-MIR2592bj-p3_2ss12TC19AT	up	4.74325	2.24588	0.018066	723.27	152.484
17	ath-miR8175_L+4	up	3.38278	1.75821	0.018566	317.023	93.7168
18	PC-3p-54_81480	down	0.435245	-1.2001	0.0192491	4497.23	10332.6
19	peu-MIR2916-p5_2ss4AG19TG	up	2.92482	1.54835	0.0208036	364.507	124.625
20	mtr-miR1507-3p	down	0.698905	-0.516831	0.0212238	861.544	1232.71
21	mtr-miR5213-5p	down	0.581287	-0.782676	0.0226637	1239.08	2131.61
22	peu-MIR2916-p3_2ss5AG20TG	up	2.91289	1.54245	0.0251525	1766.87	606.568
23	mtr-miR398a-5p	down	0.093847	-3.41355	0.0262982	3.19755	34.0719
24	ath-miR8175_L-2	up	3.10561	1.63488	0.0293454	181.836	58.551
25	mtr-miR2675_L+3_2ss4CT24TC	up	2.42661	1.27894	0.0297694	6.20738	2.55804
26	mtr-MIR5230-p5_1ss19CT	down	0.304215	-1.71684	0.0303518	6.14987	20.2156
27	PC-3p-61527_82	up	2.1007	1.07087	0.0309171	14.1086	6.71612
28	lja-MIR11145b-p3_2ss16TA20AT	up	1.59506	0.673614	0.0313298	16.0816	10.0821
29	lja-MIR11145b-p5_2ss16TA20AT	up	1.59506	0.673614	0.0313298	16.0816	10.0821
30	mtr-miR396a-5p	down	0.747551	-0.419755	0.035562	71337.5	95428.1
31	gma-MIR1527-p5_1ss13TA	down	-inf	-inf	0.0363305	0	2.25041
32	gma-MIR1527-p3_1ss13TA	down	-inf	-inf	0.0363305	0	2.25041
33	mtr-miR2119	down	-inf	-inf	0.0392763	0	30.487
34	PC-3p-112962_35	up	1.97323	0.980561	0.0398154	14.9245	7.56348
35	bol-MIR9410-p5_2ss5TG18TA	up	5.04945	2.33613	0.0419725	73.0655	14.47
36	aly-miR169d-5p_R+1	down	-inf	-inf	0.0445654	0	5.4536
37	mtr-miR164a_R+1	down	0.657525	-0.604883	0.0452188	85.0992	129.424
38	ptc-miR162a_R+1	down	0.481067	-1.05569	0.0471315	18.4146	38.2786
39	peu-MIR2916-p5	up	2.44518	1.28994	0.0475053	156.462	63.9881
40	mtr-MIR2606b-p3_1ss4AT	up	4.70026	2.23274	0.0480095	2.86124	0.608741
